# Supplementary material for: Hierarchical generalized additive models in ecology: an introduction with mgcv
Source: PeerJ. 2019 May 27;7:e6876. doi: 10.7717/peerj.6876 (PMC6542350; doi:10.7717/peerj.6876)
Supplement: Supplemental Information 1 [file peerj-07-6876-s001.zip]

Archive with 6 entries (6 files):
- data/bird_move.csv
- data/zooplankton_example.csv
- data/bird_move_global.csv
- code/bird_example_data.R
- mixed-effect-gams.Rproj
- code/supplemental_code.R
