# Supplementary material for: Hierarchical generalized additive models in ecology: an introduction with mgcv
Source: PeerJ. 2019 May 27;7:e6876. doi: 10.7717/peerj.6876 (PMC6542350; doi:10.7717/peerj.6876)
Supplement: Supplemental Information 1 [file peerj-07-6876-s001.zip › data/bird_move.csv]

latitude	week	species	count
5	0	sp1	1
5	4	sp1	8
5	8	sp1	23
5	12	sp1	17
5	16	sp1	13
5	20	sp1	5
5	24	sp1	0
5	28	sp1	0
5	32	sp1	0
5	36	sp1	0
5	40	sp1	0
5	44	sp1	0
5	48	sp1	0
5	52	sp1	3
5	0	sp2	5
5	4	sp2	17
5	8	sp2	18
5	12	sp2	14
5	16	sp2	3
5	20	sp2	0
5	24	sp2	0
5	28	sp2	0
5	32	sp2	0
5	36	sp2	0
5	40	sp2	0
5	44	sp2	0
5	48	sp2	2
5	52	sp2	4
5	0	sp3	16
5	4	sp3	16
5	8	sp3	17
5	12	sp3	11
5	16	sp3	0
5	20	sp3	0
5	24	sp3	0
5	28	sp3	0
5	32	sp3	0
5	36	sp3	0
5	40	sp3	0
5	44	sp3	0
5	48	sp3	5
5	52	sp3	10
5	0	sp4	12
5	4	sp4	19
5	8	sp4	14
5	12	sp4	7
5	16	sp4	0
5	20	sp4	0
5	24	sp4	0
5	28	sp4	0
5	32	sp4	0
5	36	sp4	0
5	40	sp4	0
5	44	sp4	0
5	48	sp4	3
5	52	sp4	12
5	0	sp5	14
5	4	sp5	20
5	8	sp5	14
5	12	sp5	0
5	16	sp5	0
5	20	sp5	0
5	24	sp5	0
5	28	sp5	0
5	32	sp5	0
5	36	sp5	0
5	40	sp5	0
5	44	sp5	2
5	48	sp5	12
5	52	sp5	15
5	0	sp6	2
5	4	sp6	0
5	8	sp6	0
5	12	sp6	0
5	16	sp6	0
5	20	sp6	0
5	24	sp6	0
5	28	sp6	0
5	32	sp6	0
5	36	sp6	5
5	40	sp6	10
5	44	sp6	12
5	48	sp6	17
5	52	sp6	1
11.1111111111111	0	sp1	10
11.1111111111111	4	sp1	4
11.1111111111111	8	sp1	4
11.1111111111111	12	sp1	3
11.1111111111111	16	sp1	7
11.1111111111111	20	sp1	11
11.1111111111111	24	sp1	0
11.1111111111111	28	sp1	0
11.1111111111111	32	sp1	0
11.1111111111111	36	sp1	0
11.1111111111111	40	sp1	0
11.1111111111111	44	sp1	0
11.1111111111111	48	sp1	0
11.1111111111111	52	sp1	9
11.1111111111111	0	sp2	7
11.1111111111111	4	sp2	8
11.1111111111111	8	sp2	3
11.1111111111111	12	sp2	3
11.1111111111111	16	sp2	13
11.1111111111111	20	sp2	2
11.1111111111111	24	sp2	0
11.1111111111111	28	sp2	0
11.1111111111111	32	sp2	0
11.1111111111111	36	sp2	0
11.1111111111111	40	sp2	0
11.1111111111111	44	sp2	0
11.1111111111111	48	sp2	7
11.1111111111111	52	sp2	10
11.1111111111111	0	sp3	7
11.1111111111111	4	sp3	1
11.1111111111111	8	sp3	3
11.1111111111111	12	sp3	1
11.1111111111111	16	sp3	4
11.1111111111111	20	sp3	0
11.1111111111111	24	sp3	0
11.1111111111111	28	sp3	0
11.1111111111111	32	sp3	0
11.1111111111111	36	sp3	0
11.1111111111111	40	sp3	0
11.1111111111111	44	sp3	0
11.1111111111111	48	sp3	11
11.1111111111111	52	sp3	10
11.1111111111111	0	sp4	8
11.1111111111111	4	sp4	4
11.1111111111111	8	sp4	7
11.1111111111111	12	sp4	7
11.1111111111111	16	sp4	0
11.1111111111111	20	sp4	0
11.1111111111111	24	sp4	0
11.1111111111111	28	sp4	0
11.1111111111111	32	sp4	0
11.1111111111111	36	sp4	0
11.1111111111111	40	sp4	0
11.1111111111111	44	sp4	0
11.1111111111111	48	sp4	7
11.1111111111111	52	sp4	7
11.1111111111111	0	sp5	2
11.1111111111111	4	sp5	3
11.1111111111111	8	sp5	11
11.1111111111111	12	sp5	4
11.1111111111111	16	sp5	0
11.1111111111111	20	sp5	0
11.1111111111111	24	sp5	0
11.1111111111111	28	sp5	0
11.1111111111111	32	sp5	0
11.1111111111111	36	sp5	0
11.1111111111111	40	sp5	0
11.1111111111111	44	sp5	4
11.1111111111111	48	sp5	8
11.1111111111111	52	sp5	5
11.1111111111111	0	sp6	5
11.1111111111111	4	sp6	0
11.1111111111111	8	sp6	0
11.1111111111111	12	sp6	0
11.1111111111111	16	sp6	0
11.1111111111111	20	sp6	0
11.1111111111111	24	sp6	0
11.1111111111111	28	sp6	0
11.1111111111111	32	sp6	0
11.1111111111111	36	sp6	8
11.1111111111111	40	sp6	5
11.1111111111111	44	sp6	4
11.1111111111111	48	sp6	3
11.1111111111111	52	sp6	7
17.2222222222222	0	sp1	6
17.2222222222222	4	sp1	1
17.2222222222222	8	sp1	2
17.2222222222222	12	sp1	0
17.2222222222222	16	sp1	1
17.2222222222222	20	sp1	5
17.2222222222222	24	sp1	0
17.2222222222222	28	sp1	0
17.2222222222222	32	sp1	0
17.2222222222222	36	sp1	0
17.2222222222222	40	sp1	0
17.2222222222222	44	sp1	0
17.2222222222222	48	sp1	0
17.2222222222222	52	sp1	9
17.2222222222222	0	sp2	2
17.2222222222222	4	sp2	0
17.2222222222222	8	sp2	0
17.2222222222222	12	sp2	3
17.2222222222222	16	sp2	2
17.2222222222222	20	sp2	2
17.2222222222222	24	sp2	0
17.2222222222222	28	sp2	0
17.2222222222222	32	sp2	0
17.2222222222222	36	sp2	0
17.2222222222222	40	sp2	0
17.2222222222222	44	sp2	0
17.2222222222222	48	sp2	6
17.2222222222222	52	sp2	4
17.2222222222222	0	sp3	0
17.2222222222222	4	sp3	2
17.2222222222222	8	sp3	1
17.2222222222222	12	sp3	1
17.2222222222222	16	sp3	7
17.2222222222222	20	sp3	0
17.2222222222222	24	sp3	0
17.2222222222222	28	sp3	0
17.2222222222222	32	sp3	0
17.2222222222222	36	sp3	0
17.2222222222222	40	sp3	0
17.2222222222222	44	sp3	4
17.2222222222222	48	sp3	4
17.2222222222222	52	sp3	2
17.2222222222222	0	sp4	2
17.2222222222222	4	sp4	0
17.2222222222222	8	sp4	1
17.2222222222222	12	sp4	5
17.2222222222222	16	sp4	4
17.2222222222222	20	sp4	0
17.2222222222222	24	sp4	0
17.2222222222222	28	sp4	0
17.2222222222222	32	sp4	0
17.2222222222222	36	sp4	0
17.2222222222222	40	sp4	0
17.2222222222222	44	sp4	3
17.2222222222222	48	sp4	6
17.2222222222222	52	sp4	2
17.2222222222222	0	sp5	1
17.2222222222222	4	sp5	0
17.2222222222222	8	sp5	7
17.2222222222222	12	sp5	6
17.2222222222222	16	sp5	0
17.2222222222222	20	sp5	0
17.2222222222222	24	sp5	0
17.2222222222222	28	sp5	0
17.2222222222222	32	sp5	0
17.2222222222222	36	sp5	0
17.2222222222222	40	sp5	1
17.2222222222222	44	sp5	6
17.2222222222222	48	sp5	1
17.2222222222222	52	sp5	2
17.2222222222222	0	sp6	9
17.2222222222222	4	sp6	3
17.2222222222222	8	sp6	0
17.2222222222222	12	sp6	0
17.2222222222222	16	sp6	0
17.2222222222222	20	sp6	0
17.2222222222222	24	sp6	0
17.2222222222222	28	sp6	0
17.2222222222222	32	sp6	5
17.2222222222222	36	sp6	9
17.2222222222222	40	sp6	1
17.2222222222222	44	sp6	1
17.2222222222222	48	sp6	0
17.2222222222222	52	sp6	6
23.3333333333333	0	sp1	0
23.3333333333333	4	sp1	0
23.3333333333333	8	sp1	0
23.3333333333333	12	sp1	0
23.3333333333333	16	sp1	0
23.3333333333333	20	sp1	1
23.3333333333333	24	sp1	0
23.3333333333333	28	sp1	0
23.3333333333333	32	sp1	0
23.3333333333333	36	sp1	0
23.3333333333333	40	sp1	0
23.3333333333333	44	sp1	0
23.3333333333333	48	sp1	0
23.3333333333333	52	sp1	2
23.3333333333333	0	sp2	0
23.3333333333333	4	sp2	0
23.3333333333333	8	sp2	0
23.3333333333333	12	sp2	0
23.3333333333333	16	sp2	0
23.3333333333333	20	sp2	11
23.3333333333333	24	sp2	0
23.3333333333333	28	sp2	0
23.3333333333333	32	sp2	0
23.3333333333333	36	sp2	0
23.3333333333333	40	sp2	0
23.3333333333333	44	sp2	0
23.3333333333333	48	sp2	6
23.3333333333333	52	sp2	0
23.3333333333333	0	sp3	0
23.3333333333333	4	sp3	0
23.3333333333333	8	sp3	0
23.3333333333333	12	sp3	1
23.3333333333333	16	sp3	6
23.3333333333333	20	sp3	0
23.3333333333333	24	sp3	0
23.3333333333333	28	sp3	0
23.3333333333333	32	sp3	0
23.3333333333333	36	sp3	0
23.3333333333333	40	sp3	0
23.3333333333333	44	sp3	7
23.3333333333333	48	sp3	0
23.3333333333333	52	sp3	0
23.3333333333333	0	sp4	0
23.3333333333333	4	sp4	0
23.3333333333333	8	sp4	0
23.3333333333333	12	sp4	3
23.3333333333333	16	sp4	5
23.3333333333333	20	sp4	0
23.3333333333333	24	sp4	0
23.3333333333333	28	sp4	0
23.3333333333333	32	sp4	0
23.3333333333333	36	sp4	0
23.3333333333333	40	sp4	0
23.3333333333333	44	sp4	5
23.3333333333333	48	sp4	0
23.3333333333333	52	sp4	0
23.3333333333333	0	sp5	0
23.3333333333333	4	sp5	0
23.3333333333333	8	sp5	2
23.3333333333333	12	sp5	8
23.3333333333333	16	sp5	0
23.3333333333333	20	sp5	0
23.3333333333333	24	sp5	0
23.3333333333333	28	sp5	0
23.3333333333333	32	sp5	0
23.3333333333333	36	sp5	0
23.3333333333333	40	sp5	5
23.3333333333333	44	sp5	1
23.3333333333333	48	sp5	0
23.3333333333333	52	sp5	0
23.3333333333333	0	sp6	5
23.3333333333333	4	sp6	7
23.3333333333333	8	sp6	0
23.3333333333333	12	sp6	0
23.3333333333333	16	sp6	0
23.3333333333333	20	sp6	0
23.3333333333333	24	sp6	0
23.3333333333333	28	sp6	0
23.3333333333333	32	sp6	4
23.3333333333333	36	sp6	2
23.3333333333333	40	sp6	0
23.3333333333333	44	sp6	0
23.3333333333333	48	sp6	0
23.3333333333333	52	sp6	2
29.4444444444444	0	sp1	0
29.4444444444444	4	sp1	0
29.4444444444444	8	sp1	0
29.4444444444444	12	sp1	0
29.4444444444444	16	sp1	0
29.4444444444444	20	sp1	0
29.4444444444444	24	sp1	1
29.4444444444444	28	sp1	0
29.4444444444444	32	sp1	0
29.4444444444444	36	sp1	0
29.4444444444444	40	sp1	0
29.4444444444444	44	sp1	0
29.4444444444444	48	sp1	0
29.4444444444444	52	sp1	0
29.4444444444444	0	sp2	0
29.4444444444444	4	sp2	0
29.4444444444444	8	sp2	0
29.4444444444444	12	sp2	0
29.4444444444444	16	sp2	0
29.4444444444444	20	sp2	3
29.4444444444444	24	sp2	0
29.4444444444444	28	sp2	0
29.4444444444444	32	sp2	0
29.4444444444444	36	sp2	0
29.4444444444444	40	sp2	0
29.4444444444444	44	sp2	0
29.4444444444444	48	sp2	1
29.4444444444444	52	sp2	0
29.4444444444444	0	sp3	0
29.4444444444444	4	sp3	0
29.4444444444444	8	sp3	0
29.4444444444444	12	sp3	0
29.4444444444444	16	sp3	1
29.4444444444444	20	sp3	1
29.4444444444444	24	sp3	0
29.4444444444444	28	sp3	0
29.4444444444444	32	sp3	0
29.4444444444444	36	sp3	0
29.4444444444444	40	sp3	0
29.4444444444444	44	sp3	6
29.4444444444444	48	sp3	0
29.4444444444444	52	sp3	0
29.4444444444444	0	sp4	0
29.4444444444444	4	sp4	0
29.4444444444444	8	sp4	0
29.4444444444444	12	sp4	0
29.4444444444444	16	sp4	2
29.4444444444444	20	sp4	2
29.4444444444444	24	sp4	0
29.4444444444444	28	sp4	0
29.4444444444444	32	sp4	0
29.4444444444444	36	sp4	0
29.4444444444444	40	sp4	0
29.4444444444444	44	sp4	11
29.4444444444444	48	sp4	0
29.4444444444444	52	sp4	0
29.4444444444444	0	sp5	0
29.4444444444444	4	sp5	0
29.4444444444444	8	sp5	0
29.4444444444444	12	sp5	2
29.4444444444444	16	sp5	3
29.4444444444444	20	sp5	0
29.4444444444444	24	sp5	0
29.4444444444444	28	sp5	0
29.4444444444444	32	sp5	0
29.4444444444444	36	sp5	0
29.4444444444444	40	sp5	6
29.4444444444444	44	sp5	0
29.4444444444444	48	sp5	0
29.4444444444444	52	sp5	0
29.4444444444444	0	sp6	0
29.4444444444444	4	sp6	8
29.4444444444444	8	sp6	0
29.4444444444444	12	sp6	0
29.4444444444444	16	sp6	0
29.4444444444444	20	sp6	0
29.4444444444444	24	sp6	0
29.4444444444444	28	sp6	2
29.4444444444444	32	sp6	7
29.4444444444444	36	sp6	0
29.4444444444444	40	sp6	0
29.4444444444444	44	sp6	0
29.4444444444444	48	sp6	0
29.4444444444444	52	sp6	0
35.5555555555556	0	sp1	0
35.5555555555556	4	sp1	0
35.5555555555556	8	sp1	0
35.5555555555556	12	sp1	0
35.5555555555556	16	sp1	0
35.5555555555556	20	sp1	0
35.5555555555556	24	sp1	5
35.5555555555556	28	sp1	0
35.5555555555556	32	sp1	0
35.5555555555556	36	sp1	0
35.5555555555556	40	sp1	0
35.5555555555556	44	sp1	0
35.5555555555556	48	sp1	3
35.5555555555556	52	sp1	0
35.5555555555556	0	sp2	0
35.5555555555556	4	sp2	0
35.5555555555556	8	sp2	0
35.5555555555556	12	sp2	0
35.5555555555556	16	sp2	0
35.5555555555556	20	sp2	1
35.5555555555556	24	sp2	0
35.5555555555556	28	sp2	0
35.5555555555556	32	sp2	0
35.5555555555556	36	sp2	0
35.5555555555556	40	sp2	0
35.5555555555556	44	sp2	4
35.5555555555556	48	sp2	0
35.5555555555556	52	sp2	0
35.5555555555556	0	sp3	0
35.5555555555556	4	sp3	0
35.5555555555556	8	sp3	0
35.5555555555556	12	sp3	0
35.5555555555556	16	sp3	0
35.5555555555556	20	sp3	3
35.5555555555556	24	sp3	0
35.5555555555556	28	sp3	0
35.5555555555556	32	sp3	0
35.5555555555556	36	sp3	0
35.5555555555556	40	sp3	0
35.5555555555556	44	sp3	2
35.5555555555556	48	sp3	0
35.5555555555556	52	sp3	0
35.5555555555556	0	sp4	0
35.5555555555556	4	sp4	0
35.5555555555556	8	sp4	0
35.5555555555556	12	sp4	0
35.5555555555556	16	sp4	1
35.5555555555556	20	sp4	7
35.5555555555556	24	sp4	0
35.5555555555556	28	sp4	0
35.5555555555556	32	sp4	0
35.5555555555556	36	sp4	0
35.5555555555556	40	sp4	4
35.5555555555556	44	sp4	3
35.5555555555556	48	sp4	0
35.5555555555556	52	sp4	0
35.5555555555556	0	sp5	0
35.5555555555556	4	sp5	0
35.5555555555556	8	sp5	0
35.5555555555556	12	sp5	0
35.5555555555556	16	sp5	13
35.5555555555556	20	sp5	1
35.5555555555556	24	sp5	0
35.5555555555556	28	sp5	0
35.5555555555556	32	sp5	0
35.5555555555556	36	sp5	0
35.5555555555556	40	sp5	2
35.5555555555556	44	sp5	0
35.5555555555556	48	sp5	0
35.5555555555556	52	sp5	0
35.5555555555556	0	sp6	0
35.5555555555556	4	sp6	2
35.5555555555556	8	sp6	1
35.5555555555556	12	sp6	1
35.5555555555556	16	sp6	0
35.5555555555556	20	sp6	0
35.5555555555556	24	sp6	0
35.5555555555556	28	sp6	3
35.5555555555556	32	sp6	4
35.5555555555556	36	sp6	0
35.5555555555556	40	sp6	0
35.5555555555556	44	sp6	0
35.5555555555556	48	sp6	0
35.5555555555556	52	sp6	0
41.6666666666667	0	sp1	0
41.6666666666667	4	sp1	0
41.6666666666667	8	sp1	0
41.6666666666667	12	sp1	0
41.6666666666667	16	sp1	0
41.6666666666667	20	sp1	0
41.6666666666667	24	sp1	6
41.6666666666667	28	sp1	2
41.6666666666667	32	sp1	0
41.6666666666667	36	sp1	0
41.6666666666667	40	sp1	1
41.6666666666667	44	sp1	0
41.6666666666667	48	sp1	13
41.6666666666667	52	sp1	0
41.6666666666667	0	sp2	0
41.6666666666667	4	sp2	0
41.6666666666667	8	sp2	0
41.6666666666667	12	sp2	0
41.6666666666667	16	sp2	0
41.6666666666667	20	sp2	1
41.6666666666667	24	sp2	3
41.6666666666667	28	sp2	0
41.6666666666667	32	sp2	0
41.6666666666667	36	sp2	0
41.6666666666667	40	sp2	1
41.6666666666667	44	sp2	13
41.6666666666667	48	sp2	0
41.6666666666667	52	sp2	0
41.6666666666667	0	sp3	0
41.6666666666667	4	sp3	0
41.6666666666667	8	sp3	0
41.6666666666667	12	sp3	0
41.6666666666667	16	sp3	0
41.6666666666667	20	sp3	6
41.6666666666667	24	sp3	0
41.6666666666667	28	sp3	1
41.6666666666667	32	sp3	0
41.6666666666667	36	sp3	1
41.6666666666667	40	sp3	3
41.6666666666667	44	sp3	0
41.6666666666667	48	sp3	0
41.6666666666667	52	sp3	0
41.6666666666667	0	sp4	0
41.6666666666667	4	sp4	0
41.6666666666667	8	sp4	0
41.6666666666667	12	sp4	0
41.6666666666667	16	sp4	0
41.6666666666667	20	sp4	11
41.6666666666667	24	sp4	2
41.6666666666667	28	sp4	0
41.6666666666667	32	sp4	0
41.6666666666667	36	sp4	1
41.6666666666667	40	sp4	3
41.6666666666667	44	sp4	0
41.6666666666667	48	sp4	0
41.6666666666667	52	sp4	0
41.6666666666667	0	sp5	0
41.6666666666667	4	sp5	0
41.6666666666667	8	sp5	0
41.6666666666667	12	sp5	0
41.6666666666667	16	sp5	4
41.6666666666667	20	sp5	4
41.6666666666667	24	sp5	1
41.6666666666667	28	sp5	0
41.6666666666667	32	sp5	1
41.6666666666667	36	sp5	9
41.6666666666667	40	sp5	0
41.6666666666667	44	sp5	0
41.6666666666667	48	sp5	0
41.6666666666667	52	sp5	0
41.6666666666667	0	sp6	0
41.6666666666667	4	sp6	0
41.6666666666667	8	sp6	10
41.6666666666667	12	sp6	1
41.6666666666667	16	sp6	0
41.6666666666667	20	sp6	0
41.6666666666667	24	sp6	1
41.6666666666667	28	sp6	9
41.6666666666667	32	sp6	0
41.6666666666667	36	sp6	0
41.6666666666667	40	sp6	0
41.6666666666667	44	sp6	0
41.6666666666667	48	sp6	0
41.6666666666667	52	sp6	0
47.7777777777778	0	sp1	0
47.7777777777778	4	sp1	0
47.7777777777778	8	sp1	0
47.7777777777778	12	sp1	0
47.7777777777778	16	sp1	0
47.7777777777778	20	sp1	0
47.7777777777778	24	sp1	5
47.7777777777778	28	sp1	6
47.7777777777778	32	sp1	1
47.7777777777778	36	sp1	2
47.7777777777778	40	sp1	1
47.7777777777778	44	sp1	3
47.7777777777778	48	sp1	7
47.7777777777778	52	sp1	0
47.7777777777778	0	sp2	0
47.7777777777778	4	sp2	0
47.7777777777778	8	sp2	0
47.7777777777778	12	sp2	0
47.7777777777778	16	sp2	0
47.7777777777778	20	sp2	0
47.7777777777778	24	sp2	7
47.7777777777778	28	sp2	2
47.7777777777778	32	sp2	2
47.7777777777778	36	sp2	1
47.7777777777778	40	sp2	2
47.7777777777778	44	sp2	7
47.7777777777778	48	sp2	0
47.7777777777778	52	sp2	0
47.7777777777778	0	sp3	0
47.7777777777778	4	sp3	0
47.7777777777778	8	sp3	0
47.7777777777778	12	sp3	0
47.7777777777778	16	sp3	0
47.7777777777778	20	sp3	3
47.7777777777778	24	sp3	6
47.7777777777778	28	sp3	3
47.7777777777778	32	sp3	3
47.7777777777778	36	sp3	3
47.7777777777778	40	sp3	7
47.7777777777778	44	sp3	0
47.7777777777778	48	sp3	0
47.7777777777778	52	sp3	0
47.7777777777778	0	sp4	0
47.7777777777778	4	sp4	0
47.7777777777778	8	sp4	0
47.7777777777778	12	sp4	0
47.7777777777778	16	sp4	0
47.7777777777778	20	sp4	4
47.7777777777778	24	sp4	9
47.7777777777778	28	sp4	2
47.7777777777778	32	sp4	0
47.7777777777778	36	sp4	2
47.7777777777778	40	sp4	9
47.7777777777778	44	sp4	0
47.7777777777778	48	sp4	0
47.7777777777778	52	sp4	0
47.7777777777778	0	sp5	0
47.7777777777778	4	sp5	0
47.7777777777778	8	sp5	0
47.7777777777778	12	sp5	0
47.7777777777778	16	sp5	1
47.7777777777778	20	sp5	7
47.7777777777778	24	sp5	4
47.7777777777778	28	sp5	1
47.7777777777778	32	sp5	6
47.7777777777778	36	sp5	7
47.7777777777778	40	sp5	1
47.7777777777778	44	sp5	0
47.7777777777778	48	sp5	0
47.7777777777778	52	sp5	0
47.7777777777778	0	sp6	0
47.7777777777778	4	sp6	0
47.7777777777778	8	sp6	5
47.7777777777778	12	sp6	4
47.7777777777778	16	sp6	0
47.7777777777778	20	sp6	2
47.7777777777778	24	sp6	7
47.7777777777778	28	sp6	4
47.7777777777778	32	sp6	0
47.7777777777778	36	sp6	0
47.7777777777778	40	sp6	0
47.7777777777778	44	sp6	0
47.7777777777778	48	sp6	0
47.7777777777778	52	sp6	0
53.8888888888889	0	sp1	0
53.8888888888889	4	sp1	0
53.8888888888889	8	sp1	0
53.8888888888889	12	sp1	0
53.8888888888889	16	sp1	0
53.8888888888889	20	sp1	0
53.8888888888889	24	sp1	1
53.8888888888889	28	sp1	10
53.8888888888889	32	sp1	10
53.8888888888889	36	sp1	7
53.8888888888889	40	sp1	11
53.8888888888889	44	sp1	8
53.8888888888889	48	sp1	1
53.8888888888889	52	sp1	0
53.8888888888889	0	sp2	0
53.8888888888889	4	sp2	0
53.8888888888889	8	sp2	0
53.8888888888889	12	sp2	0
53.8888888888889	16	sp2	0
53.8888888888889	20	sp2	0
53.8888888888889	24	sp2	4
53.8888888888889	28	sp2	10
53.8888888888889	32	sp2	4
53.8888888888889	36	sp2	7
53.8888888888889	40	sp2	8
53.8888888888889	44	sp2	3
53.8888888888889	48	sp2	0
53.8888888888889	52	sp2	0
53.8888888888889	0	sp3	0
53.8888888888889	4	sp3	0
53.8888888888889	8	sp3	0
53.8888888888889	12	sp3	0
53.8888888888889	16	sp3	0
53.8888888888889	20	sp3	3
53.8888888888889	24	sp3	6
53.8888888888889	28	sp3	8
53.8888888888889	32	sp3	5
53.8888888888889	36	sp3	4
53.8888888888889	40	sp3	2
53.8888888888889	44	sp3	0
53.8888888888889	48	sp3	0
53.8888888888889	52	sp3	0
53.8888888888889	0	sp4	0
53.8888888888889	4	sp4	0
53.8888888888889	8	sp4	0
53.8888888888889	12	sp4	0
53.8888888888889	16	sp4	0
53.8888888888889	20	sp4	0
53.8888888888889	24	sp4	8
53.8888888888889	28	sp4	11
53.8888888888889	32	sp4	5
53.8888888888889	36	sp4	12
53.8888888888889	40	sp4	4
53.8888888888889	44	sp4	0
53.8888888888889	48	sp4	0
53.8888888888889	52	sp4	0
53.8888888888889	0	sp5	0
53.8888888888889	4	sp5	0
53.8888888888889	8	sp5	0
53.8888888888889	12	sp5	0
53.8888888888889	16	sp5	1
53.8888888888889	20	sp5	4
53.8888888888889	24	sp5	12
53.8888888888889	28	sp5	12
53.8888888888889	32	sp5	3
53.8888888888889	36	sp5	6
53.8888888888889	40	sp5	0
53.8888888888889	44	sp5	0
53.8888888888889	48	sp5	0
53.8888888888889	52	sp5	0
53.8888888888889	0	sp6	0
53.8888888888889	4	sp6	0
53.8888888888889	8	sp6	1
53.8888888888889	12	sp6	7
53.8888888888889	16	sp6	6
53.8888888888889	20	sp6	3
53.8888888888889	24	sp6	9
53.8888888888889	28	sp6	3
53.8888888888889	32	sp6	0
53.8888888888889	36	sp6	0
53.8888888888889	40	sp6	0
53.8888888888889	44	sp6	0
53.8888888888889	48	sp6	0
53.8888888888889	52	sp6	0
60	0	sp1	0
60	4	sp1	0
60	8	sp1	0
60	12	sp1	0
60	16	sp1	0
60	20	sp1	0
60	24	sp1	0
60	28	sp1	13
60	32	sp1	4
60	36	sp1	13
60	40	sp1	10
60	44	sp1	3
60	48	sp1	0
60	52	sp1	0
60	0	sp2	0
60	4	sp2	0
60	8	sp2	0
60	12	sp2	0
60	16	sp2	0
60	20	sp2	0
60	24	sp2	1
60	28	sp2	5
60	32	sp2	10
60	36	sp2	8
60	40	sp2	7
60	44	sp2	1
60	48	sp2	0
60	52	sp2	0
60	0	sp3	0
60	4	sp3	0
60	8	sp3	0
60	12	sp3	0
60	16	sp3	0
60	20	sp3	0
60	24	sp3	5
60	28	sp3	11
60	32	sp3	12
60	36	sp3	5
60	40	sp3	0
60	44	sp3	0
60	48	sp3	0
60	52	sp3	0
60	0	sp4	0
60	4	sp4	0
60	8	sp4	0
60	12	sp4	0
60	16	sp4	0
60	20	sp4	0
60	24	sp4	3
60	28	sp4	12
60	32	sp4	12
60	36	sp4	6
60	40	sp4	0
60	44	sp4	0
60	48	sp4	0
60	52	sp4	0
60	0	sp5	0
60	4	sp5	0
60	8	sp5	0
60	12	sp5	0
60	16	sp5	0
60	20	sp5	4
60	24	sp5	6
60	28	sp5	11
60	32	sp5	7
60	36	sp5	0
60	40	sp5	0
60	44	sp5	0
60	48	sp5	0
60	52	sp5	0
60	0	sp6	0
60	4	sp6	0
60	8	sp6	0
60	12	sp6	5
60	16	sp6	14
60	20	sp6	11
60	24	sp6	3
60	28	sp6	0
60	32	sp6	0
60	36	sp6	0
60	40	sp6	0
60	44	sp6	0
60	48	sp6	0
60	52	sp6	0
