# Supplementary material for: Hierarchical generalized additive models in ecology: an introduction with mgcv
Source: PeerJ. 2019 May 27;7:e6876. doi: 10.7717/peerj.6876 (PMC6542350; doi:10.7717/peerj.6876)
Supplement: Supplemental Information 1 [file peerj-07-6876-s001.zip › data/zooplankton_example.csv]

day	year	lake	taxon	density	density_adj	min_density	density_scaled
10	1980	Mendota	C. sphaericus	28000	2.9	1000	-0.274007383718041
10	1980	Mendota	Calanoid copepods	5000	0.6	2000	-1.28909027776214
10	1980	Mendota	Cyclopoid copepods	0	0.1	3000	-2.41458699077219
10	1980	Mendota	D. mendotae	6000	0.7	1000	0.248083750444997
10	1980	Mendota	D. thomasi	1867000	186.8	2000	1.30285978250159
10	1980	Mendota	K. cochlearis	116000	11.7	2000	-0.0919722820953164
10	1980	Mendota	L. siciloides	9000	1	2000	-1.25535350012589
10	1980	Mendota	M. edax	0	0.1	2000	-0.918351092818527
12	1984	Kegonsa	C. sphaericus	0	0.1	1000	-1.11403417079205
12	1984	Kegonsa	Calanoid copepods	0	0.1	2000	-1.29186405179215
12	1984	Kegonsa	Cyclopoid copepods	0	0.1	3000	-2.23945364017381
12	1984	Kegonsa	D. mendotae	0	0.1	1000	-1.05922536568289
12	1984	Kegonsa	D. thomasi	0	0.1	2000	-0.646447822590116
12	1984	Kegonsa	K. cochlearis	2000	0.3	2000	-1.61724276921474
12	1984	Kegonsa	L. siciloides	10000	1.1	2000	-2.07105306112868
12	1984	Waubesa	C. sphaericus	51000	5.2	1000	-1.25335214884174
12	1984	Waubesa	Calanoid copepods	4000	0.5	2000	-1.57097208759086
12	1984	Waubesa	Cyclopoid copepods	11000	1.2	3000	-0.940056666495128
12	1984	Waubesa	Cyclopoid copepods	3e+05	30.1	3000	1.13921714262891
12	1984	Waubesa	D. mendotae	4000	0.5	1000	0.206872725901242
12	1984	Waubesa	D. thomasi	11000	1.2	2000	0.599113994733336
12	1984	Waubesa	D. thomasi	35000	3.6	2000	1.41301789004739
12	1984	Waubesa	K. cochlearis	39000	4	2000	-0.684125969160205
12	1984	Waubesa	K. cochlearis	694000	69.5	2000	0.693204363872932
12	1984	Waubesa	L. siciloides	25000	2.6	2000	-0.729742522354944
12	1984	Waubesa	L. siciloides	12000	1.3	2000	-1.50459239373636
12	1984	Waubesa	M. edax	0	0.1	2000	-1.3706847190751
16	1984	Mendota	C. sphaericus	0	0.1	1000	-1.33964670596302
16	1984	Mendota	Calanoid copepods	0	0.1	2000	-1.2771386237396
16	1984	Mendota	Cyclopoid copepods	711000	71.2	3000	0.943075771986239
16	1984	Mendota	D. mendotae	10000	1.1	1000	0.219569815510381
16	1984	Mendota	D. thomasi	22000	2.3	2000	0.213731189697941
16	1984	Mendota	K. cochlearis	61000	6.2	2000	0.334937016548121
16	1984	Mendota	L. siciloides	54000	5.5	2000	-0.205073513586091
16	1984	Mendota	M. edax	0	0.1	2000	-1.03402090518327
16	1984	Menona	C. sphaericus	28000	2.9	1000	-0.930690680450526
16	1984	Menona	Calanoid copepods	0	0.1	2000	-1.704070009047
16	1984	Menona	Cyclopoid copepods	60000	6.1	3000	-0.404873396936827
16	1984	Menona	D. mendotae	6000	0.7	1000	0.0873285585931751
16	1984	Menona	D. thomasi	21000	2.2	2000	0.345074036552418
16	1984	Menona	K. cochlearis	11000	1.2	2000	-2.05804721258704
16	1984	Menona	L. siciloides	49000	5	2000	-0.51450894899645
16	1984	Menona	M. edax	0	0.1	2000	-1.27002391433419
16	1985	Kegonsa	C. sphaericus	0	0.1	1000	-0.886202762180839
16	1985	Kegonsa	Calanoid copepods	0	0.1	2000	-2.18710901218497
16	1985	Kegonsa	Cyclopoid copepods	16000	1.7	3000	-0.604230669277333
16	1985	Kegonsa	D. mendotae	36000	3.7	1000	1.45366364906999
16	1985	Kegonsa	D. thomasi	13000	1.4	2000	1.0693155121633
16	1985	Kegonsa	K. cochlearis	270000	27.1	2000	0.732505363670243
16	1985	Kegonsa	L. siciloides	23000	2.4	2000	-0.582426795507721
16	1985	Kegonsa	M. edax	0	0.1	2000	-0.526461116873307
16	1985	Waubesa	C. sphaericus	12000	1.3	1000	-1.34272891627967
16	1985	Waubesa	Calanoid copepods	12000	1.3	2000	-0.88352279418162
16	1985	Waubesa	Cyclopoid copepods	106000	10.7	3000	0.158662428845513
16	1985	Waubesa	D. mendotae	29000	3	1000	1.01568500776371
16	1985	Waubesa	D. thomasi	71000	7.2	2000	1.92210023518038
16	1985	Waubesa	K. cochlearis	133000	13.4	2000	0.0908853490941486
16	1985	Waubesa	L. siciloides	80000	8.1	2000	0.704692601966095
16	1985	Waubesa	M. edax	0	0.1	2000	-1.83514975731897
20	1976	Menona	C. sphaericus	8000	0.9	1000	0.511618554479443
20	1976	Menona	Calanoid copepods	64000	6.5	2000	0.225002504403208
20	1976	Menona	Cyclopoid copepods	4000	0.5	3000	-1.02438554839136
20	1976	Menona	D. mendotae	31000	3.2	1000	0.769241747205944
20	1976	Menona	D. thomasi	43000	4.4	2000	0.0209760393351213
20	1976	Menona	K. cochlearis	0	0.1	2000	-0.780926324186658
20	1976	Menona	L. siciloides	64000	6.5	2000	-0.639432984796995
20	1976	Menona	M. edax	0	0.1	2000	-1.29120353288664
20	1978	Mendota	C. sphaericus	6000	0.7	1000	-0.539841707601405
20	1978	Mendota	Calanoid copepods	0	0.1	2000	-0.901886641232734
20	1978	Mendota	Cyclopoid copepods	20000	2.1	3000	-0.598910198410807
20	1978	Mendota	D. mendotae	4000	0.5	1000	-0.661632240368494
20	1978	Mendota	D. thomasi	320000	32.1	2000	0.102825857379208
20	1978	Mendota	K. cochlearis	188000	18.9	2000	0.44108197562108
20	1978	Mendota	L. siciloides	276000	27.7	2000	1.06201168161663
20	1978	Mendota	M. edax	0	0.1	2000	-0.777269344814198
20	1987	Mendota	C. sphaericus	0	0.1	1000	-0.541259091958881
20	1987	Mendota	Calanoid copepods	3000	0.4	2000	-1.59806838561607
20	1987	Mendota	Cyclopoid copepods	172000	17.3	3000	0.0119568951172462
20	1987	Mendota	D. mendotae	2000	0.3	1000	-0.500458635137018
20	1987	Mendota	D. thomasi	52000	5.3	2000	0.0964447920061252
20	1987	Mendota	K. cochlearis	256000	25.7	2000	-0.158857948773252
20	1987	Mendota	L. siciloides	26000	2.7	2000	-1.77202009420579
20	1987	Mendota	M. edax	0	0.1	2000	-1.01977263229431
20	1987	Menona	C. sphaericus	3000	0.4	1000	-1.07090573062429
20	1987	Menona	Calanoid copepods	0	0.1	2000	-1.7375902492842
20	1987	Menona	Cyclopoid copepods	27000	2.8	3000	-0.545662509712908
20	1987	Menona	D. mendotae	0	0.1	1000	-0.750233984505426
20	1987	Menona	D. thomasi	78000	7.9	2000	0.769950301907249
20	1987	Menona	K. cochlearis	268000	26.9	2000	0.524010299781658
20	1987	Menona	L. siciloides	57000	5.8	2000	0.303791375095922
20	1987	Menona	M. edax	0	0.1	2000	-1.3247799616289
21	1976	Kegonsa	C. sphaericus	7000	0.8	1000	-0.158633406903028
21	1976	Kegonsa	Calanoid copepods	14000	1.5	2000	-0.621738743480033
21	1976	Kegonsa	Cyclopoid copepods	0	0.1	3000	-0.316227766016838
21	1976	Kegonsa	D. mendotae	5000	0.6	1000	-0.594951660502934
21	1976	Kegonsa	D. thomasi	75000	7.6	2000	0.35063372635355
21	1976	Kegonsa	K. cochlearis	7000	0.8	2000	-0.116439247410533
21	1976	Kegonsa	L. siciloides	149000	15	2000	0.9810932301649
21	1976	Kegonsa	M. edax	0	0.1	2000	-0.471942355341316
21	1986	Mendota	C. sphaericus	0	0.1	1000	-0.3536705331487
21	1986	Mendota	Calanoid copepods	2000	0.3	2000	-1.20543774224217
21	1986	Mendota	Cyclopoid copepods	179000	18	3000	0.481205914362485
21	1986	Mendota	D. mendotae	1000	0.2	1000	-0.801278235980605
21	1986	Mendota	D. thomasi	4000	0.5	2000	-0.329140301650857
21	1986	Mendota	K. cochlearis	4000	0.5	2000	-1.27894490018638
21	1986	Mendota	L. siciloides	33000	3.4	2000	-1.19416970871191
21	1986	Mendota	M. edax	0	0.1	2000	-1.00711397353838
21	1986	Menona	C. sphaericus	0	0.1	1000	-2.15690785605955
21	1986	Menona	Calanoid copepods	0	0.1	2000	-1.39651742153204
21	1986	Menona	Cyclopoid copepods	86000	8.7	3000	-0.0225668804457826
21	1986	Menona	D. mendotae	0	0.1	1000	-1.47664195960832
21	1986	Menona	D. thomasi	60000	6.1	2000	0.948642021102165
21	1986	Menona	K. cochlearis	4000	0.5	2000	-1.59206237944937
21	1986	Menona	L. siciloides	26000	2.7	2000	-0.282200809986239
21	1986	Menona	M. edax	0	0.1	2000	-1.35352995267013
21	1992	Menona	C. sphaericus	0	0.1	1000	-0.769609941279714
21	1992	Menona	Calanoid copepods	5850	0.685	2000	-0.634901956381151
21	1992	Menona	Cyclopoid copepods	4840	0.584	3000	-1.39649366232916
21	1992	Menona	D. mendotae	4840	0.584	1000	0.323021517435951
21	1992	Menona	D. thomasi	4840	0.584	2000	-0.111492553725723
21	1992	Menona	L. siciloides	58082	5.9082	2000	1.20224070107694
21	1992	Menona	M. edax	0	0.1	2000	-2.33782048569017
22	1985	Mendota	C. sphaericus	0	0.1	1000	-1.03135097143772
22	1985	Mendota	Calanoid copepods	2000	0.3	2000	-1.29096656815705
22	1985	Mendota	Cyclopoid copepods	178000	17.9	3000	0.186456567706669
22	1985	Mendota	D. mendotae	27000	2.8	1000	0.837260748440334
22	1985	Mendota	D. thomasi	43000	4.4	2000	0.707149621430089
22	1985	Mendota	K. cochlearis	5000	0.6	2000	-0.953486157185975
22	1985	Mendota	L. siciloides	51000	5.2	2000	0.0863617308181558
22	1985	Mendota	M. edax	0	0.1	2000	-1.19916422813797
22	1985	Menona	C. sphaericus	0	0.1	1000	-1.95227427786541
22	1985	Menona	Calanoid copepods	14000	1.5	2000	-0.309410534682423
22	1985	Menona	Cyclopoid copepods	79000	8	3000	-0.0906228663457459
22	1985	Menona	D. mendotae	28000	2.9	1000	0.55161854215759
22	1985	Menona	D. thomasi	63000	6.4	2000	1.11131425565825
22	1985	Menona	K. cochlearis	199000	20	2000	0.443007869353398
22	1985	Menona	L. siciloides	59000	6	2000	0.665765933673506
22	1985	Menona	M. edax	0	0.1	2000	-1.01043684293155
23	1989	Mendota	C. sphaericus	4649	0.5649	1000	0.313601755411242
23	1989	Mendota	Calanoid copepods	0	0.1	2000	-1.37433850592594
23	1989	Mendota	Cyclopoid copepods	4649	0.5649	3000	-0.706514124606165
23	1989	Mendota	D. mendotae	0	0.1	1000	-0.616975225671855
23	1989	Mendota	D. thomasi	93031	9.4031	2000	1.34730941857536
23	1989	Mendota	L. siciloides	13948	1.4948	2000	-0.946953714549231
23	1989	Mendota	M. edax	0	0.1	2000	-1.09833094745708
23	1989	Menona	C. sphaericus	0	0.1	1000	-1.84819385928823
23	1989	Menona	Calanoid copepods	0	0.1	2000	-1.55705797911398
23	1989	Menona	Cyclopoid copepods	0	0.1	3000	-1.76198785491724
23	1989	Menona	D. mendotae	18778	1.9778	1000	0.626089230943109
23	1989	Menona	D. thomasi	56047	5.7047	2000	0.0921714012164623
23	1989	Menona	L. siciloides	18676	1.9676	2000	-1.07472807922299
23	1989	Menona	M. edax	0	0.1	2000	-1.25534490127657
23	1990	Mendota	C. sphaericus	0	0.1	1000	-0.792511773736383
23	1990	Mendota	Calanoid copepods	0	0.1	2000	-1.45410559520644
23	1990	Mendota	Cyclopoid copepods	0	0.1	3000	-2.44182586452379
23	1990	Mendota	D. mendotae	28227	2.9227	1000	0.750400475944951
23	1990	Mendota	D. thomasi	51785	5.2785	2000	-0.432071467461834
23	1990	Mendota	L. siciloides	61193	6.2193	2000	0.292327790815342
23	1990	Mendota	M. edax	0	0.1	2000	-1.16734583925595
23	1990	Menona	C. sphaericus	4558	0.5558	1000	0.00991342511692061
23	1990	Menona	Calanoid copepods	0	0.1	2000	-1.88031164120038
23	1990	Menona	Cyclopoid copepods	0	0.1	3000	-2.15239138624362
23	1990	Menona	D. mendotae	18230	1.923	1000	0.301273767373063
23	1990	Menona	D. thomasi	305359	30.6359	2000	1.1083983501788
23	1990	Menona	L. siciloides	54691	5.5691	2000	-0.388959651830114
23	1990	Menona	M. edax	0	0.1	2000	-1.64392264062468
24	1978	Menona	C. sphaericus	5000	0.6	1000	-1.48148491830938
24	1978	Menona	Calanoid copepods	0	0.1	2000	-2.63178757668648
24	1978	Menona	Cyclopoid copepods	8000	0.9	3000	-0.84719809326156
24	1978	Menona	D. mendotae	117000	11.8	1000	1.7678565899657
24	1978	Menona	D. thomasi	182000	18.3	2000	0.894595366752526
24	1978	Menona	K. cochlearis	23000	2.4	2000	-0.23665064476784
24	1978	Menona	L. siciloides	32000	3.3	2000	-0.270295185432746
24	1978	Menona	M. edax	0	0.1	2000	-1.60265045789677
24	1994	Menona	Calanoid copepods	44070	4.507	2000	0.707106781186546
24	1994	Menona	Cyclopoid copepods	0	0.1	3000	-0.707106781186547
24	1994	Menona	D. mendotae	92547	9.3547	1000	0.707106781186548
24	1994	Menona	D. thomasi	57291	5.8291	2000	0.707106781186547
24	1994	Menona	L. siciloides	17627	1.8627	2000	-0.707106781186548
25	1988	Mendota	C. sphaericus	0	0.1	1000	-0.639737999285632
25	1988	Mendota	Calanoid copepods	0	0.1	2000	-1.3265339629994
25	1988	Mendota	Cyclopoid copepods	0	0.1	3000	-1.21851237439181
25	1988	Mendota	D. mendotae	0	0.1	1000	-0.465935046810178
25	1988	Mendota	D. thomasi	23552	2.4552	2000	0.409522356607461
25	1988	Mendota	L. siciloides	5221	0.6221	2000	-1.28492299870146
25	1988	Mendota	M. edax	0	0.1	2000	-1.93143566347813
25	1988	Menona	C. sphaericus	0	0.1	1000	-1.73250787261325
25	1988	Menona	Calanoid copepods	7895	0.8895	2000	-0.894979212800512
25	1988	Menona	Cyclopoid copepods	7895	0.8895	3000	-0.424409201682236
25	1988	Menona	D. mendotae	7895	0.8895	1000	0.687083688494389
25	1988	Menona	D. thomasi	174012	17.5012	2000	1.00433649553869
25	1988	Menona	L. siciloides	79091	8.0091	2000	1.00529154115701
25	1988	Menona	M. edax	0	0.1	2000	-1.7421520761772
25	1993	Menona	C. sphaericus	9831	1.0831	1000	0.584704326081378
25	1993	Menona	Calanoid copepods	0	0.1	2000	-2.09662800231744
25	1993	Menona	Cyclopoid copepods	19662	2.0662	3000	-0.995864859150506
25	1993	Menona	D. mendotae	9828	1.0828	1000	0.860661126301288
25	1993	Menona	D. thomasi	29493	3.0493	2000	0.691899660170663
25	1993	Menona	L. siciloides	24578	2.5578	2000	0.364856506006804
25	1993	Menona	M. edax	9831	1.0831	2000	0.819891361232623
27	1982	Kegonsa	C. sphaericus	0	0.1	1000	-2.39379574718816
27	1982	Kegonsa	Calanoid copepods	0	0.1	2000	-1.27962245634945
27	1982	Kegonsa	Cyclopoid copepods	186000	18.7	3000	0.635137145447409
27	1982	Kegonsa	D. mendotae	0	0.1	1000	-1.125329825234
27	1982	Kegonsa	D. thomasi	114000	11.5	2000	1.61199735417266
27	1982	Kegonsa	K. cochlearis	211000	21.2	2000	0.341461741497053
27	1982	Kegonsa	L. siciloides	0	0.1	2000	-1.41681711474716
27	1982	Kegonsa	M. edax	0	0.1	2000	-0.851785976086432
27	1982	Waubesa	C. sphaericus	10000	1.1	1000	-1.57827986512632
27	1982	Waubesa	Calanoid copepods	0	0.1	2000	-1.35022627903575
27	1982	Waubesa	Cyclopoid copepods	239000	24	3000	0.351471876156618
27	1982	Waubesa	D. mendotae	0	0.1	1000	-1.0781117182415
27	1982	Waubesa	D. thomasi	40000	4.1	2000	1.57533520125279
27	1982	Waubesa	K. cochlearis	70000	7.1	2000	-0.645749459055452
27	1982	Waubesa	L. siciloides	30000	3.1	2000	-0.826608125585233
27	1982	Waubesa	M. edax	0	0.1	2000	-1.32399055795126
28	1981	Mendota	C. sphaericus	42000	4.3	1000	0.219028937322824
28	1981	Mendota	Calanoid copepods	7000	0.8	2000	-0.113306781476429
28	1981	Mendota	Cyclopoid copepods	0	0.1	3000	-1.56646417841834
28	1981	Mendota	D. mendotae	11000	1.2	1000	0.385133143489812
28	1981	Mendota	D. thomasi	1347000	134.8	2000	1.47282884990716
28	1981	Mendota	K. cochlearis	35000	3.6	2000	-0.55685294686266
28	1981	Mendota	L. siciloides	98000	9.9	2000	1.10159127073978
28	1981	Mendota	M. edax	0	0.1	2000	-1.44948777380881
28	1981	Menona	C. sphaericus	87000	8.8	1000	0.532600302662883
28	1981	Menona	Calanoid copepods	7000	0.8	2000	-0.320967125477359
28	1981	Menona	Cyclopoid copepods	0	0.1	3000	-1.40403400246537
28	1981	Menona	D. mendotae	13000	1.4	1000	0.269338307237288
28	1981	Menona	D. thomasi	507000	50.8	2000	1.34330936545032
28	1981	Menona	K. cochlearis	440000	44.1	2000	0.158523287643788
28	1981	Menona	L. siciloides	193000	19.4	2000	1.39639361517602
28	1981	Menona	M. edax	0	0.1	2000	-1.10423639013295
28	1982	Mendota	C. sphaericus	1000	0.2	1000	-0.627074130729204
28	1982	Mendota	Calanoid copepods	0	0.1	2000	-1.26793015361288
28	1982	Mendota	Cyclopoid copepods	207000	20.8	3000	-0.0254462849880665
28	1982	Mendota	D. mendotae	4000	0.5	1000	-0.165175469839066
28	1982	Mendota	D. thomasi	79000	8	2000	0.539908100790712
28	1982	Mendota	K. cochlearis	2000	0.3	2000	-1.11414677805437
28	1982	Mendota	L. siciloides	42000	4.3	2000	-0.431692618285573
28	1982	Mendota	M. edax	0	0.1	2000	-1.11243398536971
28	1982	Menona	C. sphaericus	4000	0.5	1000	-0.689584625758611
28	1982	Menona	Calanoid copepods	0	0.1	2000	-1.59247325603155
28	1982	Menona	Cyclopoid copepods	241000	24.2	3000	0.364781374758073
28	1982	Menona	D. mendotae	8000	0.9	1000	0.751251336670812
28	1982	Menona	D. thomasi	80000	8.1	2000	0.964569465923866
28	1982	Menona	K. cochlearis	18000	1.9	2000	-0.614355983195337
28	1982	Menona	L. siciloides	55000	5.6	2000	1.02385768527732
28	1982	Menona	M. edax	0	0.1	2000	-1.21236756564925
29	1979	Menona	C. sphaericus	4000	0.5	1000	-0.950458018398458
29	1979	Menona	Calanoid copepods	0	0.1	2000	-2.35766153892438
29	1979	Menona	Cyclopoid copepods	4000	0.5	3000	-1.19710304247734
29	1979	Menona	D. mendotae	11000	1.2	1000	0.334041901682511
29	1979	Menona	D. thomasi	124000	12.5	2000	0.314778884246348
29	1979	Menona	K. cochlearis	60000	6.1	2000	0.116770094613898
29	1979	Menona	L. siciloides	23000	2.4	2000	-0.601302753910558
29	1979	Menona	M. edax	0	0.1	2000	-1.16242961386562
29	1991	Mendota	C. sphaericus	0	0.1	1000	-0.324893067406716
29	1991	Mendota	Calanoid copepods	0	0.1	2000	-1.68949143316657
29	1991	Mendota	Cyclopoid copepods	37652	3.8652	3000	0.228329808578841
29	1991	Mendota	D. mendotae	4689	0.5689	1000	1.44570767911138
29	1991	Mendota	D. thomasi	47076	4.8076	2000	0.242607838542102
29	1991	Mendota	L. siciloides	117691	11.8691	2000	1.06792384738788
29	1991	Mendota	M. edax	0	0.1	2000	-0.939149012400983
29	1991	Menona	C. sphaericus	0	0.1	1000	-0.791220260695881
29	1991	Menona	Calanoid copepods	14108	1.5108	2000	-0.676429083877704
29	1991	Menona	Cyclopoid copepods	65898	6.6898	3000	0.368028820122217
29	1991	Menona	D. mendotae	37662	3.8662	1000	1.37485057009568
29	1991	Menona	D. thomasi	310741	31.1741	2000	1.64297087501787
29	1991	Menona	L. siciloides	225992	22.6992	2000	1.43735539945866
29	1991	Menona	M. edax	0	0.1	2000	-1.88419353827751
30	1980	Menona	C. sphaericus	51000	5.2	1000	-0.0917443947627308
30	1980	Menona	Calanoid copepods	0	0.1	2000	-2.12475480968477
30	1980	Menona	Cyclopoid copepods	824000	82.5	3000	1.42447804565281
30	1980	Menona	D. mendotae	8000	0.9	1000	-0.633187820607783
30	1980	Menona	D. thomasi	264000	26.5	2000	0.553585572208394
30	1980	Menona	K. cochlearis	44000	4.5	2000	-1.0891744813528
30	1980	Menona	L. siciloides	20000	2.1	2000	-0.398928499554722
30	1980	Menona	M. edax	0	0.1	2000	-1.35153422804855
31	1980	Kegonsa	C. sphaericus	18000	1.9	1000	-1.84066838860651
31	1980	Kegonsa	Calanoid copepods	16000	1.7	2000	-0.049161848933578
31	1980	Kegonsa	Cyclopoid copepods	62000	6.3	3000	0.420399768430823
31	1980	Kegonsa	D. mendotae	43000	4.4	1000	1.64254285333423
31	1980	Kegonsa	D. thomasi	142000	14.3	2000	0.882990413921359
31	1980	Kegonsa	K. cochlearis	295000	29.6	2000	2.03780335039608
31	1980	Kegonsa	L. siciloides	2000	0.3	2000	-1.95574088819927
31	1980	Kegonsa	M. edax	0	0.1	2000	-0.986201155347543
31	1980	Waubesa	C. sphaericus	5000	0.6	1000	-1.65279789658538
31	1980	Waubesa	Calanoid copepods	0	0.1	2000	-1.56080096869641
31	1980	Waubesa	Cyclopoid copepods	74000	7.5	3000	0.400925830669498
31	1980	Waubesa	D. mendotae	0	0.1	1000	-1.61389681479927
31	1980	Waubesa	D. thomasi	227000	22.8	2000	1.13938207506402
31	1980	Waubesa	K. cochlearis	174000	17.5	2000	0.416034224001933
31	1980	Waubesa	L. siciloides	14000	1.5	2000	-1.75536336315795
31	1980	Waubesa	M. edax	0	0.1	2000	-1.08127506125912
32	1979	Mendota	C. sphaericus	0	0.1	1000	-1.15339771690184
32	1979	Mendota	Calanoid copepods	0	0.1	2000	-1.20310075205135
32	1979	Mendota	Cyclopoid copepods	4000	0.5	3000	-1.13350361632976
32	1979	Mendota	D. mendotae	3000	0.4	1000	-0.301358128466211
32	1979	Mendota	D. thomasi	233000	23.4	2000	0.573387711078452
32	1979	Mendota	K. cochlearis	62000	6.3	2000	-0.0859626788529157
32	1979	Mendota	L. siciloides	22000	2.3	2000	-0.295459378134466
32	1979	Mendota	M. edax	0	0.1	2000	-1.14922848541634
32	1983	Kegonsa	C. sphaericus	0	0.1	1000	-0.698199480938968
32	1983	Kegonsa	Calanoid copepods	0	0.1	2000	-1.35495821582961
32	1983	Kegonsa	Cyclopoid copepods	23000	2.4	3000	-0.71983845975561
32	1983	Kegonsa	D. mendotae	0	0.1	1000	-0.554909064820018
32	1983	Kegonsa	D. thomasi	31000	3.2	2000	1.77113932571604
32	1983	Kegonsa	K. cochlearis	191000	19.2	2000	0.954868819192065
32	1983	Kegonsa	L. siciloides	19000	2	2000	-0.20784510992112
32	1983	Kegonsa	M. edax	0	0.1	2000	-1.29075982736352
32	1983	Waubesa	C. sphaericus	0	0.1	1000	-0.88161900882663
32	1983	Waubesa	Calanoid copepods	0	0.1	2000	-1.42379860513131
32	1983	Waubesa	Cyclopoid copepods	38000	3.9	3000	-0.305723957286022
32	1983	Waubesa	D. mendotae	14000	1.5	1000	1.21219661196226
32	1983	Waubesa	D. thomasi	23000	2.4	2000	0.872983333473299
32	1983	Waubesa	K. cochlearis	69000	7	2000	0.409683179863755
32	1983	Waubesa	L. siciloides	54000	5.5	2000	0.692673167321398
32	1983	Waubesa	M. edax	0	0.1	2000	-1.2668057369129
34	1977	Mendota	C. sphaericus	0	0.1	1000	-0.787683032204947
34	1977	Mendota	Calanoid copepods	0	0.1	2000	-1.19991515802782
34	1977	Mendota	Cyclopoid copepods	0	0.1	3000	-1.12496682772094
34	1977	Mendota	D. mendotae	54000	5.5	1000	2.24753669951393
34	1977	Mendota	D. thomasi	182000	18.3	2000	0.572119711470635
34	1977	Mendota	K. cochlearis	6000	0.7	2000	-0.479065391542274
34	1977	Mendota	L. siciloides	67000	6.8	2000	-0.264176560112255
34	1977	Mendota	M. edax	0	0.1	2000	-1.03013829983684
34	1977	Menona	C. sphaericus	0	0.1	1000	-0.726430083885416
34	1977	Menona	Calanoid copepods	17000	1.8	2000	-0.436381238397434
34	1977	Menona	Cyclopoid copepods	146000	14.7	3000	0.382498058322275
34	1977	Menona	D. mendotae	56000	5.7	1000	0.923571046756928
34	1977	Menona	D. thomasi	499000	50	2000	1.53328980043716
34	1977	Menona	K. cochlearis	9000	1	2000	0.191345862472431
34	1977	Menona	L. siciloides	133000	13.4	2000	0.712010060318786
34	1977	Menona	M. edax	0	0.1	2000	-0.92929605102722
38	1983	Mendota	C. sphaericus	0	0.1	1000	-0.960906877864344
38	1983	Mendota	Calanoid copepods	0	0.1	2000	-1.48212140474133
38	1983	Mendota	Cyclopoid copepods	250000	25.1	3000	0.127575994907127
38	1983	Mendota	D. mendotae	8000	0.9	1000	0.268004029259699
38	1983	Mendota	D. thomasi	42000	4.3	2000	0.521966378494045
38	1983	Mendota	K. cochlearis	75000	7.6	2000	-1.65453367216868
38	1983	Mendota	L. siciloides	29000	3	2000	0.0118779212453645
38	1983	Mendota	M. edax	0	0.1	2000	-1.2240073268411
38	1983	Menona	C. sphaericus	0	0.1	1000	-0.681845913473629
38	1983	Menona	Calanoid copepods	3000	0.4	2000	-0.964727384663763
38	1983	Menona	Cyclopoid copepods	91000	9.2	3000	0.322653761815072
38	1983	Menona	D. mendotae	7000	0.8	1000	1.59114332908722
38	1983	Menona	D. thomasi	17000	1.8	2000	0.198843199051485
38	1983	Menona	K. cochlearis	24000	2.5	2000	-0.00620050565478896
38	1983	Menona	L. siciloides	56000	5.7	2000	1.06108828171094
38	1983	Menona	M. edax	0	0.1	2000	-1.21046739622489
40	1977	Kegonsa	C. sphaericus	0	0.1	1000	-0.447213595499958
40	1977	Kegonsa	Calanoid copepods	0	0.1	2000	-0.7002487674438
40	1977	Kegonsa	Cyclopoid copepods	0	0.1	3000	-1.39274932230586
40	1977	Kegonsa	D. mendotae	25000	2.6	1000	0.819509650080955
40	1977	Kegonsa	D. thomasi	50000	5.1	2000	0.78555523475286
40	1977	Kegonsa	K. cochlearis	0	0.1	2000	-0.878520109949916
40	1977	Kegonsa	L. siciloides	245000	24.6	2000	1.06844580375097
40	1977	Waubesa	C. sphaericus	0	0.1	1000	-1.22786802730047
40	1977	Waubesa	Calanoid copepods	20000	2.1	2000	0.0884552554104777
40	1977	Waubesa	Cyclopoid copepods	7000	0.8	3000	-1.25486821635044
40	1977	Waubesa	D. mendotae	23000	2.4	1000	0.170939325800987
40	1977	Waubesa	D. thomasi	95000	9.6	2000	0.48424831300736
40	1977	Waubesa	K. cochlearis	0	0.1	2000	-0.95494380566418
40	1977	Waubesa	L. siciloides	68000	6.9	2000	-0.635541286905563
40	1977	Waubesa	M. edax	0	0.1	2000	-0.447213595499959
47	1981	Kegonsa	C. sphaericus	27000	2.8	1000	-0.556522798661605
47	1981	Kegonsa	Calanoid copepods	19000	2	2000	0.328892635724651
47	1981	Kegonsa	Cyclopoid copepods	172000	17.3	3000	2.21174437759203
47	1981	Kegonsa	D. mendotae	0	0.1	1000	-0.854008332283537
47	1981	Kegonsa	D. thomasi	94000	9.5	2000	0.591135631110884
47	1981	Kegonsa	K. cochlearis	65000	6.6	2000	-1.2077385273871
47	1981	Kegonsa	L. siciloides	40000	4.1	2000	0.963416860642969
47	1981	Kegonsa	M. edax	0	0.1	2000	-1.03160781074771
47	1981	Waubesa	C. sphaericus	0	0.1	1000	-2.78866269027565
47	1981	Waubesa	Calanoid copepods	4000	0.5	2000	-1.07767377130759
47	1981	Waubesa	Cyclopoid copepods	0	0.1	3000	-0.577109060749253
47	1981	Waubesa	D. mendotae	13000	1.4	1000	0.242449302657197
47	1981	Waubesa	D. thomasi	214000	21.5	2000	0.582666723220805
47	1981	Waubesa	K. cochlearis	120000	12.1	2000	-1.20215280625706
47	1981	Waubesa	L. siciloides	95000	9.6	2000	1.15677349297181
47	1981	Waubesa	M. edax	0	0.1	2000	-0.921741388954787
53	1979	Menona	C. sphaericus	4000	0.5	1000	-0.950458018398458
53	1979	Menona	Calanoid copepods	17000	1.8	2000	-0.620828049067039
53	1979	Menona	Cyclopoid copepods	8000	0.9	3000	-0.973797916661587
53	1979	Menona	D. mendotae	21000	2.2	1000	0.768120295939759
53	1979	Menona	D. thomasi	37000	3.8	2000	-0.515633790437781
53	1979	Menona	K. cochlearis	17000	1.8	2000	-0.53314502175309
53	1979	Menona	L. siciloides	29000	3	2000	-0.378223033450565
53	1979	Menona	M. edax	4000	0.5	2000	-0.275479202170785
54	1987	Mendota	C. sphaericus	0	0.1	1000	-0.541259091958881
54	1987	Mendota	Calanoid copepods	6000	0.7	2000	-1.28056192296745
54	1987	Mendota	Cyclopoid copepods	265000	26.6	3000	0.286596849316112
54	1987	Mendota	D. mendotae	2000	0.3	1000	-0.500458635137018
54	1987	Mendota	D. thomasi	92000	9.3	2000	0.437579901024639
54	1987	Mendota	K. cochlearis	112000	11.3	2000	-0.742713104058653
54	1987	Mendota	L. siciloides	69000	7	2000	-0.309507058624746
54	1987	Mendota	M. edax	0	0.1	2000	-1.01977263229431
54	1987	Menona	C. sphaericus	0	0.1	1000	-1.81415614082651
54	1987	Menona	Calanoid copepods	0	0.1	2000	-1.7375902492842
54	1987	Menona	Cyclopoid copepods	53000	5.4	3000	-0.0748849423183941
54	1987	Menona	D. mendotae	0	0.1	1000	-0.750233984505426
54	1987	Menona	D. thomasi	81000	8.2	2000	0.789167900982926
54	1987	Menona	K. cochlearis	105000	10.6	2000	-0.39014573356006
54	1987	Menona	L. siciloides	32000	3.3	2000	-0.324500672635116
54	1987	Menona	M. edax	0	0.1	2000	-1.3247799616289
55	1992	Mendota	D. mendotae	4708	0.5708	1000	-1.14889182400753
56	1976	Mendota	C. sphaericus	0	0.1	1000	-1.07133864577372
56	1976	Mendota	Calanoid copepods	0	0.1	2000	-1.3608940993052
56	1976	Mendota	Cyclopoid copepods	0	0.1	3000	-1.09056078343038
56	1976	Mendota	D. mendotae	0	0.1	1000	-1.34429685169837
56	1976	Mendota	D. thomasi	49000	5	2000	-0.111226572139855
56	1976	Mendota	K. cochlearis	9000	1	2000	0.187578791368168
56	1976	Mendota	L. siciloides	31000	3.2	2000	-0.849813547475569
56	1976	Mendota	M. edax	0	0.1	2000	-0.811712059907829
56	1976	Menona	C. sphaericus	5000	0.6	1000	0.269166867190507
56	1976	Menona	Calanoid copepods	0	0.1	2000	-2.16031985682526
56	1976	Menona	Cyclopoid copepods	45000	4.6	3000	0.0830562260677549
56	1976	Menona	D. mendotae	4000	0.5	1000	-0.620444803396373
56	1976	Menona	D. thomasi	265000	26.6	2000	1.12898786385281
56	1976	Menona	K. cochlearis	23000	2.4	2000	1.29920211771899
56	1976	Menona	L. siciloides	129000	13	2000	0.411428302317455
56	1976	Menona	M. edax	0	0.1	2000	-1.29120353288664
57	1976	Kegonsa	C. sphaericus	6000	0.7	1000	-0.231893378263365
57	1976	Kegonsa	Calanoid copepods	0	0.1	2000	-1.575838503215
57	1976	Kegonsa	Cyclopoid copepods	0	0.1	3000	-0.316227766016838
57	1976	Kegonsa	D. mendotae	9000	1	1000	-0.140250433480025
57	1976	Kegonsa	D. thomasi	251000	25.2	2000	0.964208848896179
57	1976	Kegonsa	K. cochlearis	12000	1.3	2000	0.117760702754024
57	1976	Kegonsa	L. siciloides	49000	5	2000	-0.750503792755348
57	1976	Kegonsa	M. edax	0	0.1	2000	-0.471942355341316
60	1990	Mendota	C. sphaericus	4442	0.5442	1000	0.698553961699854
60	1990	Mendota	Calanoid copepods	0	0.1	2000	-1.45410559520644
60	1990	Mendota	Cyclopoid copepods	49092	5.0092	3000	-0.360182165900325
60	1990	Mendota	D. mendotae	13372	1.4372	1000	0.28207543805595
60	1990	Mendota	D. thomasi	17837	1.8837	2000	-1.45831387432241
60	1990	Mendota	L. siciloides	22302	2.3302	2000	-0.425190314551857
60	1990	Mendota	M. edax	0	0.1	2000	-1.16734583925595
66	1977	Kegonsa	C. sphaericus	0	0.1	1000	-0.447213595499958
66	1977	Kegonsa	Calanoid copepods	0	0.1	2000	-0.7002487674438
66	1977	Kegonsa	Cyclopoid copepods	17000	1.8	3000	0.0397455722407114
66	1977	Kegonsa	D. mendotae	10000	1.1	1000	0.146382208551471
66	1977	Kegonsa	D. thomasi	78000	7.9	2000	1.25344821789156
66	1977	Kegonsa	K. cochlearis	0	0.1	2000	-0.878520109949916
66	1977	Kegonsa	L. siciloides	1e+05	10.1	2000	-0.56487764162424
66	1977	Mendota	C. sphaericus	0	0.1	1000	-0.787683032204947
66	1977	Mendota	Calanoid copepods	0	0.1	2000	-1.19991515802782
66	1977	Mendota	Cyclopoid copepods	0	0.1	3000	-1.12496682772094
66	1977	Mendota	D. mendotae	12000	1.3	1000	0.176133994767982
66	1977	Mendota	D. thomasi	87000	8.8	2000	0.238148121993046
66	1977	Mendota	K. cochlearis	0	0.1	2000	-1.09783114812083
66	1977	Mendota	L. siciloides	40000	4.1	2000	-0.811805129353176
66	1977	Mendota	M. edax	0	0.1	2000	-1.03013829983684
66	1977	Menona	C. sphaericus	0	0.1	1000	-0.726430083885416
66	1977	Menona	Calanoid copepods	18000	1.9	2000	-0.399305366664916
66	1977	Menona	Cyclopoid copepods	75000	7.6	3000	-0.376208898395396
66	1977	Menona	D. mendotae	49000	5	1000	0.806525581614016
66	1977	Menona	D. thomasi	127000	12.8	2000	0.562167002123474
66	1977	Menona	K. cochlearis	0	0.1	2000	-0.804896401315074
66	1977	Menona	L. siciloides	83000	8.4	2000	0.0296105504817009
66	1977	Menona	M. edax	0	0.1	2000	-0.92929605102722
67	1977	Waubesa	C. sphaericus	6000	0.7	1000	-0.324886579157078
67	1977	Waubesa	Calanoid copepods	6000	0.7	2000	-0.534454807945466
67	1977	Waubesa	Cyclopoid copepods	13000	1.4	3000	-0.622058840784152
67	1977	Waubesa	D. mendotae	0	0.1	1000	-1.2497147074227
67	1977	Waubesa	D. thomasi	266000	26.7	2000	1.02200847569023
67	1977	Waubesa	K. cochlearis	0	0.1	2000	-0.95494380566418
67	1977	Waubesa	L. siciloides	44000	4.5	2000	-1.00717393004357
67	1977	Waubesa	M. edax	0	0.1	2000	-0.447213595499959
69	1981	Mendota	C. sphaericus	7000	0.8	1000	-0.740101035814405
69	1981	Mendota	Calanoid copepods	0	0.1	2000	-1.25788150474702
69	1981	Mendota	Cyclopoid copepods	0	0.1	3000	-1.56646417841834
69	1981	Mendota	D. mendotae	5000	0.6	1000	0.00501368412001831
69	1981	Mendota	D. thomasi	1143000	114.4	2000	1.40948281535931
69	1981	Mendota	K. cochlearis	0	0.1	2000	-1.80342252794759
69	1981	Mendota	L. siciloides	47000	4.8	2000	0.633052939857419
69	1981	Mendota	M. edax	0	0.1	2000	-1.44948777380881
69	1981	Menona	C. sphaericus	0	0.1	1000	-1.58305823953586
69	1981	Menona	Calanoid copepods	0	0.1	2000	-1.19766976752376
69	1981	Menona	Cyclopoid copepods	347000	34.8	3000	0.796230849913306
69	1981	Menona	D. mendotae	2000	0.3	1000	-0.683212818899077
69	1981	Menona	D. thomasi	275000	27.6	2000	1.06936164200311
69	1981	Menona	K. cochlearis	88000	8.9	2000	-0.918619094594662
69	1981	Menona	L. siciloides	132000	13.3	2000	1.05104762096902
69	1981	Menona	M. edax	0	0.1	2000	-1.10423639013295
70	1991	Mendota	C. sphaericus	0	0.1	1000	-0.324893067406716
70	1991	Mendota	Calanoid copepods	0	0.1	2000	-1.68949143316657
70	1991	Mendota	Cyclopoid copepods	0	0.1	3000	-1.27879793768067
70	1991	Mendota	D. mendotae	0	0.1	1000	-0.462008534990756
70	1991	Mendota	D. thomasi	61208	6.2208	2000	0.440332896990557
70	1991	Mendota	L. siciloides	51791	5.2791	2000	-0.354874425007599
70	1991	Mendota	M. edax	0	0.1	2000	-0.939149012400983
74	1978	Kegonsa	C. sphaericus	0	0.1	1000	-1.58035319691522
74	1978	Kegonsa	Calanoid copepods	4000	0.5	2000	-1.64878431004452
74	1978	Kegonsa	Cyclopoid copepods	16000	1.7	3000	0.268895675810172
74	1978	Kegonsa	D. mendotae	0	0.1	1000	-0.877504023421715
74	1978	Kegonsa	D. thomasi	35000	3.6	2000	0.713291182306428
74	1978	Kegonsa	K. cochlearis	24000	2.5	2000	-0.679429115982986
74	1978	Kegonsa	L. siciloides	82000	8.3	2000	0.702288547077394
74	1978	Mendota	C. sphaericus	0	0.1	1000	-1.26701784141547
74	1978	Mendota	Calanoid copepods	0	0.1	2000	-0.901886641232734
74	1978	Mendota	Cyclopoid copepods	226000	22.7	3000	0.666717334716087
74	1978	Mendota	D. mendotae	2000	0.3	1000	-1.0646484537297
74	1978	Mendota	D. thomasi	253000	25.4	2000	-0.020272120098414
74	1978	Mendota	K. cochlearis	52000	5.3	2000	-0.208045941247797
74	1978	Mendota	L. siciloides	252000	25.3	2000	0.855229310667154
74	1978	Mendota	M. edax	0	0.1	2000	-0.777269344814198
74	1978	Menona	C. sphaericus	0	0.1	1000	-2.5522786893369
74	1978	Menona	Calanoid copepods	6000	0.7	2000	-1.46815857355772
74	1978	Menona	Cyclopoid copepods	70000	7.1	3000	0.232910526473103
74	1978	Menona	D. mendotae	16000	1.7	1000	0.321726467655802
74	1978	Menona	D. thomasi	165000	16.6	2000	0.827099678115233
74	1978	Menona	K. cochlearis	26000	2.7	2000	-0.180777167074265
74	1978	Menona	L. siciloides	52000	5.3	2000	0.420882288936615
74	1978	Menona	M. edax	0	0.1	2000	-1.60265045789677
74	1978	Waubesa	C. sphaericus	6000	0.7	1000	-1.05876253549253
74	1978	Waubesa	Calanoid copepods	11000	1.2	2000	-0.299276439268073
74	1978	Waubesa	Cyclopoid copepods	22000	2.3	3000	0.096098184968528
74	1978	Waubesa	D. mendotae	12000	1.3	1000	-0.0948803495396451
74	1978	Waubesa	D. thomasi	33000	3.4	2000	0.315064843403148
74	1978	Waubesa	K. cochlearis	11000	1.2	2000	-1.55221847018982
74	1978	Waubesa	L. siciloides	72000	7.3	2000	0.123958687281608
74	1978	Waubesa	M. edax	0	0.1	2000	-0.408248290463863
74	1979	Menona	C. sphaericus	0	0.1	1000	-1.58812828262082
74	1979	Menona	Calanoid copepods	19000	2	2000	-0.543615356021156
74	1979	Menona	Cyclopoid copepods	0	0.1	3000	-1.6157140661108
74	1979	Menona	D. mendotae	10000	1.1	1000	0.271729531115889
74	1979	Menona	D. thomasi	257000	25.8	2000	0.825003427632666
74	1979	Menona	K. cochlearis	15000	1.6	2000	-0.594265764445034
74	1979	Menona	L. siciloides	42000	4.3	2000	-0.0150481042512598
74	1979	Menona	M. edax	0	0.1	2000	-1.16242961386562
75	1979	Kegonsa	C. sphaericus	3000	0.4	1000	-0.763068398877989
75	1979	Kegonsa	Calanoid copepods	3000	0.4	2000	-0.545043623951971
75	1979	Kegonsa	D. mendotae	0	0.1	1000	-0.990981409019861
75	1979	Kegonsa	D. thomasi	45000	4.6	2000	1.04551640898355
75	1979	Kegonsa	K. cochlearis	11000	1.2	2000	-1.15247477749198
75	1979	Kegonsa	L. siciloides	21000	2.2	2000	0.0153827525036824
75	1979	Kegonsa	M. edax	0	0.1	2000	-0.729288243430551
75	1979	Mendota	C. sphaericus	0	0.1	1000	-1.15339771690184
75	1979	Mendota	Calanoid copepods	0	0.1	2000	-1.20310075205135
75	1979	Mendota	Cyclopoid copepods	0	0.1	3000	-1.58843359001626
75	1979	Mendota	D. mendotae	7000	0.8	1000	0.197165043464742
75	1979	Mendota	D. thomasi	474000	47.5	2000	0.863868835880204
75	1979	Mendota	K. cochlearis	6000	0.7	2000	-1.18036219748548
75	1979	Mendota	L. siciloides	40000	4.1	2000	0.185065060645007
75	1979	Mendota	M. edax	0	0.1	2000	-1.14922848541634
75	1979	Waubesa	C. sphaericus	3000	0.4	1000	-2.01940079282198
75	1979	Waubesa	Calanoid copepods	0	0.1	2000	-1.37120698595672
75	1979	Waubesa	Cyclopoid copepods	0	0.1	3000	-1.45102815259276
75	1979	Waubesa	D. mendotae	2000	0.3	1000	-0.796021974769978
75	1979	Waubesa	D. thomasi	69000	7	2000	0.924360605883121
75	1979	Waubesa	K. cochlearis	17000	1.8	2000	-1.10317232759947
75	1979	Waubesa	L. siciloides	36000	3.7	2000	-0.933560546965014
75	1979	Waubesa	M. edax	0	0.1	2000	-0.513209209184921
76	1977	Menona	C. sphaericus	0	0.1	1000	-0.726430083885416
76	1977	Menona	Calanoid copepods	0	0.1	2000	-2.06366228856652
76	1977	Menona	Cyclopoid copepods	84000	8.5	3000	-0.248202926649545
76	1977	Menona	D. mendotae	36000	3.7	1000	0.537553185929776
76	1977	Menona	D. thomasi	129000	13	2000	0.57317873181481
76	1977	Menona	K. cochlearis	0	0.1	2000	-0.804896401315074
76	1977	Menona	L. siciloides	120000	12.1	2000	0.56265427754617
76	1977	Menona	M. edax	0	0.1	2000	-0.92929605102722
76	1986	Mendota	C. sphaericus	0	0.1	1000	-0.3536705331487
76	1986	Mendota	Calanoid copepods	0	0.1	2000	-1.59685240046519
76	1986	Mendota	Cyclopoid copepods	86000	8.7	3000	0.0142855791253413
76	1986	Mendota	D. mendotae	2000	0.3	1000	-0.519139438025095
76	1986	Mendota	D. thomasi	11000	1.2	2000	0.17118558458797
76	1986	Mendota	K. cochlearis	0	0.1	2000	-1.84855297145683
76	1986	Mendota	L. siciloides	104000	10.5	2000	0.514197134060496
76	1986	Mendota	M. edax	0	0.1	2000	-1.00711397353838
76	1986	Menona	C. sphaericus	0	0.1	1000	-2.15690785605955
76	1986	Menona	Calanoid copepods	0	0.1	2000	-1.39651742153204
76	1986	Menona	Cyclopoid copepods	39000	4	3000	-0.533181280921673
76	1986	Menona	D. mendotae	4000	0.5	1000	-0.0954971082634237
76	1986	Menona	D. thomasi	53000	5.4	2000	0.860069146183397
76	1986	Menona	K. cochlearis	7000	0.8	2000	-1.37538095811839
76	1986	Menona	L. siciloides	14000	1.5	2000	-1.07853514038078
76	1986	Menona	M. edax	0	0.1	2000	-1.35352995267013
77	1982	Mendota	C. sphaericus	0	0.1	1000	-0.94511091915469
77	1982	Mendota	Calanoid copepods	0	0.1	2000	-1.26793015361288
77	1982	Mendota	Cyclopoid copepods	322000	32.3	3000	0.232060898821986
77	1982	Mendota	D. mendotae	4000	0.5	1000	-0.165175469839066
77	1982	Mendota	D. thomasi	137000	13.8	2000	0.796024062728471
77	1982	Mendota	K. cochlearis	0	0.1	2000	-1.4791296838654
77	1982	Mendota	L. siciloides	47000	4.8	2000	-0.263356740362722
77	1982	Mendota	M. edax	0	0.1	2000	-1.11243398536971
77	1982	Menona	C. sphaericus	0	0.1	1000	-1.84172854570123
77	1982	Menona	Calanoid copepods	0	0.1	2000	-1.59247325603155
77	1982	Menona	Cyclopoid copepods	107000	10.8	3000	-0.364993386751507
77	1982	Menona	D. mendotae	0	0.1	1000	-1.06115984065838
77	1982	Menona	D. thomasi	28000	2.9	2000	0.418670549793142
77	1982	Menona	K. cochlearis	3000	0.4	2000	-1.35858994485863
77	1982	Menona	L. siciloides	31000	3.2	2000	-0.0371234281867023
77	1982	Menona	M. edax	0	0.1	2000	-1.21236756564925
78	1987	Mendota	C. sphaericus	0	0.1	1000	-0.541259091958881
78	1987	Mendota	Calanoid copepods	0	0.1	2000	-2.21705983787774
78	1987	Mendota	Cyclopoid copepods	483000	48.4	3000	0.670152125704704
78	1987	Mendota	D. mendotae	3000	0.4	1000	-0.324253268842563
78	1987	Mendota	D. thomasi	224000	22.5	2000	0.977452968215905
78	1987	Mendota	K. cochlearis	73000	7.4	2000	-1.04202483259865
78	1987	Mendota	L. siciloides	93000	9.4	2000	0.148193859508675
78	1987	Mendota	M. edax	0	0.1	2000	-1.01977263229431
83	1977	Kegonsa	C. sphaericus	0	0.1	1000	-0.447213595499958
83	1977	Kegonsa	Calanoid copepods	0	0.1	2000	-0.7002487674438
83	1977	Kegonsa	Cyclopoid copepods	21000	2.2	3000	0.17741461866575
83	1977	Kegonsa	D. mendotae	12000	1.3	1000	0.27710590444978
83	1977	Kegonsa	D. thomasi	7000	0.8	2000	-1.11956499592839
83	1977	Kegonsa	K. cochlearis	7000	0.8	2000	-0.38788329201474
83	1977	Kegonsa	L. siciloides	126000	12.7	2000	-0.145551829513058
83	1987	Menona	C. sphaericus	10000	1.1	1000	-0.528544156017151
83	1987	Menona	Calanoid copepods	0	0.1	2000	-1.7375902492842
83	1987	Menona	Cyclopoid copepods	402000	40.3	3000	1.41745446470344
83	1987	Menona	D. mendotae	0	0.1	1000	-0.750233984505426
83	1987	Menona	D. thomasi	163000	16.4	2000	1.1478498013504
83	1987	Menona	K. cochlearis	163000	16.4	2000	0.0376191002397124
83	1987	Menona	L. siciloides	91000	9.2	2000	0.822521127304968
83	1987	Menona	M. edax	0	0.1	2000	-1.3247799616289
84	1977	Waubesa	C. sphaericus	11000	1.2	1000	-0.0747702821573914
84	1977	Waubesa	Calanoid copepods	0	0.1	2000	-1.38808858619342
84	1977	Waubesa	Cyclopoid copepods	68000	6.9	3000	1.38418875930363
84	1977	Waubesa	D. mendotae	17000	1.8	1000	0.0423396486614636
84	1977	Waubesa	D. thomasi	79000	8	2000	0.388863174012286
84	1977	Waubesa	K. cochlearis	23000	2.4	2000	-0.109233832890518
84	1977	Waubesa	L. siciloides	90000	9.1	2000	-0.393636334713446
84	1977	Waubesa	M. edax	0	0.1	2000	-0.447213595499959
85	1990	Mendota	C. sphaericus	0	0.1	1000	-0.792511773736383
85	1990	Mendota	Calanoid copepods	0	0.1	2000	-1.45410559520644
85	1990	Mendota	Cyclopoid copepods	296608	29.7608	3000	0.915658978536987
85	1990	Mendota	D. mendotae	18814	1.9814	1000	0.493938005976778
85	1990	Mendota	D. thomasi	37651	3.8651	2000	-0.745751883452358
85	1990	Mendota	L. siciloides	28244	2.9244	2000	-0.26095466898285
85	1990	Mendota	M. edax	0	0.1	2000	-1.16734583925595
85	1990	Menona	C. sphaericus	11179	1.2179	1000	0.473672053974945
85	1990	Menona	Calanoid copepods	7446	0.8446	2000	-0.972009006101535
85	1990	Menona	Cyclopoid copepods	134232	13.5232	3000	0.41832166364385
85	1990	Menona	D. mendotae	7446	0.8446	1000	-0.216905810336821
85	1990	Menona	D. thomasi	249839	25.0839	2000	0.864388871923235
85	1990	Menona	L. siciloides	126786	12.7786	2000	0.455345317864024
85	1990	Menona	M. edax	0	0.1	2000	-1.64392264062468
90	1981	Kegonsa	C. sphaericus	369000	37	1000	0.627528237881091
90	1981	Kegonsa	Calanoid copepods	0	0.1	2000	-1.32807404917447
90	1981	Kegonsa	Cyclopoid copepods	0	0.1	3000	-0.943671135848302
90	1981	Kegonsa	D. mendotae	13000	1.4	1000	0.785706364432456
90	1981	Kegonsa	D. thomasi	617000	61.8	2000	1.42229509994426
90	1981	Kegonsa	K. cochlearis	555000	55.6	2000	0.55460491184124
90	1981	Kegonsa	L. siciloides	38000	3.9	2000	0.916681981155522
90	1981	Kegonsa	M. edax	0	0.1	2000	-1.03160781074771
90	1981	Mendota	C. sphaericus	0	0.1	1000	-1.92603505799204
90	1981	Mendota	Calanoid copepods	0	0.1	2000	-1.25788150474702
90	1981	Mendota	Cyclopoid copepods	58000	5.9	3000	-0.042100187410651
90	1981	Mendota	D. mendotae	3000	0.4	1000	-0.217341945405709
90	1981	Mendota	D. thomasi	980000	98.1	2000	1.35015111736453
90	1981	Mendota	K. cochlearis	0	0.1	2000	-1.80342252794759
90	1981	Mendota	L. siciloides	29000	3	2000	0.332341665971525
90	1981	Mendota	M. edax	0	0.1	2000	-1.44948777380881
90	1981	Menona	C. sphaericus	7000	0.8	1000	-0.600467819616652
90	1981	Menona	Calanoid copepods	0	0.1	2000	-1.19766976752376
90	1981	Menona	Cyclopoid copepods	162000	16.3	3000	0.448582076137089
90	1981	Menona	D. mendotae	9000	1	1000	0.0612770006748073
90	1981	Menona	D. thomasi	953000	95.4	2000	1.62663712778854
90	1981	Menona	K. cochlearis	141000	14.2	2000	-0.605232658251888
90	1981	Menona	L. siciloides	170000	17.1	2000	1.28086236151665
90	1981	Menona	M. edax	0	0.1	2000	-1.10423639013295
90	1981	Waubesa	C. sphaericus	401000	40.2	1000	0.745849427730024
90	1981	Waubesa	Calanoid copepods	0	0.1	2000	-1.92808526413553
90	1981	Waubesa	Cyclopoid copepods	0	0.1	3000	-0.577109060749253
90	1981	Waubesa	D. mendotae	33000	3.4	1000	0.773953054148771
90	1981	Waubesa	D. thomasi	875000	87.6	2000	1.20825175303263
90	1981	Waubesa	K. cochlearis	379000	38	2000	0.0012916705996075
90	1981	Waubesa	L. siciloides	87000	8.8	2000	1.08910828344227
90	1981	Waubesa	M. edax	2000	0.3	2000	-0.284704541324569
90	1987	Mendota	C. sphaericus	0	0.1	1000	-0.541259091958881
90	1987	Mendota	Calanoid copepods	5000	0.6	2000	-1.37076777987285
90	1987	Mendota	Cyclopoid copepods	381000	38.2	3000	0.518355546071598
90	1987	Mendota	D. mendotae	5000	0.6	1000	-0.07590575352843
90	1987	Mendota	D. thomasi	250000	25.1	2000	1.0444688029636
90	1987	Mendota	K. cochlearis	132000	13.3	2000	-0.627165078824744
90	1987	Mendota	L. siciloides	64000	6.5	2000	-0.424287326525929
90	1987	Mendota	M. edax	0	0.1	2000	-1.01977263229431
90	1992	Menona	C. sphaericus	0	0.1	1000	-0.769609941279714
90	1992	Menona	Calanoid copepods	0	0.1	2000	-1.93379138882035
90	1992	Menona	Cyclopoid copepods	348040	34.904	3000	1.27315820262046
90	1992	Menona	D. mendotae	0	0.1	1000	-0.997182647394249
90	1992	Menona	D. thomasi	79552	8.0552	2000	1.55117329526355
90	1992	Menona	L. siciloides	49720	5.072	2000	1.05998749517849
90	1992	Menona	M. edax	24860	2.586	2000	0.182922332689857
91	1976	Kegonsa	C. sphaericus	53000	5.4	1000	0.88900809873562
91	1976	Kegonsa	Calanoid copepods	0	0.1	2000	-1.575838503215
91	1976	Kegonsa	Cyclopoid copepods	0	0.1	3000	-0.316227766016838
91	1976	Kegonsa	D. mendotae	8000	0.9	1000	-0.234034992281497
91	1976	Kegonsa	D. thomasi	520000	52.1	2000	1.33778397975003
91	1976	Kegonsa	K. cochlearis	85000	8.6	2000	1.08610983835836
91	1976	Kegonsa	L. siciloides	96000	9.7	2000	0.291436504424391
91	1976	Kegonsa	M. edax	0	0.1	2000	-0.471942355341316
91	1976	Menona	C. sphaericus	6000	0.7	1000	0.36134272073124
91	1976	Menona	Calanoid copepods	9000	1	2000	-0.997338317905778
91	1976	Menona	Cyclopoid copepods	195000	19.6	3000	0.89816325149049
91	1976	Menona	D. mendotae	13000	1.4	1000	0.150362612073502
91	1976	Menona	D. thomasi	204000	20.5	2000	0.967587202370447
91	1976	Menona	K. cochlearis	12000	1.3	2000	0.821677762188348
91	1976	Menona	L. siciloides	111000	11.2	2000	0.184852608261083
91	1976	Menona	M. edax	0	0.1	2000	-1.29120353288664
91	1976	Waubesa	C. sphaericus	37000	3.8	1000	0.668918432912985
91	1976	Waubesa	Calanoid copepods	0	0.1	2000	-1.82481298572612
91	1976	Waubesa	Cyclopoid copepods	0	0.1	3000	-0.333333333333334
91	1976	Waubesa	D. mendotae	14000	1.5	1000	-1.02252547430302
91	1976	Waubesa	D. thomasi	205000	20.6	2000	1.233023543837
91	1976	Waubesa	K. cochlearis	19000	2	2000	0.271373604963874
91	1976	Waubesa	L. siciloides	37000	3.8	2000	-1.71733115069734
91	1976	Waubesa	M. edax	0	0.1	2000	-0.840294597632852
93	1976	Mendota	C. sphaericus	0	0.1	1000	-1.07133864577372
93	1976	Mendota	Calanoid copepods	4000	0.5	2000	-0.794450950311254
93	1976	Mendota	Cyclopoid copepods	13000	1.4	3000	0.22844135224611
93	1976	Mendota	D. mendotae	4000	0.5	1000	-0.0936962678015311
93	1976	Mendota	D. thomasi	51000	5.2	2000	-0.0785611869768451
93	1976	Mendota	K. cochlearis	0	0.1	2000	-0.6510510061173
93	1976	Mendota	L. siciloides	42000	4.3	2000	-0.531888226144343
93	1976	Mendota	M. edax	0	0.1	2000	-0.811712059907829
93	1980	Menona	C. sphaericus	17000	1.8	1000	-1.00218129563289
93	1980	Menona	Calanoid copepods	0	0.1	2000	-2.12475480968477
93	1980	Menona	Cyclopoid copepods	588000	58.9	3000	1.1436124806464
93	1980	Menona	D. mendotae	3000	0.4	1000	-1.37603855681167
93	1980	Menona	D. thomasi	406000	40.7	2000	0.711905804796395
93	1980	Menona	K. cochlearis	95000	9.6	2000	-0.454985443249298
93	1980	Menona	L. siciloides	30000	3.1	2000	-0.0696536203039618
93	1980	Menona	M. edax	0	0.1	2000	-1.35153422804855
96	1987	Menona	C. sphaericus	19000	2	1000	-0.208018726131734
96	1987	Menona	Calanoid copepods	0	0.1	2000	-1.7375902492842
96	1987	Menona	Cyclopoid copepods	6e+05	60.1	3000	1.71767454401497
96	1987	Menona	D. mendotae	10000	1.1	1000	1.24212606017083
96	1987	Menona	D. thomasi	221000	22.2	2000	1.30509569812587
96	1987	Menona	K. cochlearis	509000	51	2000	1.15407513125333
96	1987	Menona	L. siciloides	62000	6.3	2000	0.396518077898341
96	1987	Menona	M. edax	0	0.1	2000	-1.3247799616289
97	1983	Mendota	C. sphaericus	0	0.1	1000	-0.960906877864344
97	1983	Mendota	Calanoid copepods	0	0.1	2000	-1.48212140474133
97	1983	Mendota	Cyclopoid copepods	733000	73.4	3000	0.596149864260286
97	1983	Mendota	D. mendotae	8000	0.9	1000	0.268004029259699
97	1983	Mendota	D. thomasi	492000	49.3	2000	1.68137005649509
97	1983	Mendota	K. cochlearis	99000	10	2000	-1.40056547822953
97	1983	Mendota	L. siciloides	53000	5.4	2000	0.651064150833593
97	1983	Mendota	M. edax	0	0.1	2000	-1.2240073268411
97	1986	Mendota	C. sphaericus	0	0.1	1000	-0.3536705331487
97	1986	Mendota	Calanoid copepods	0	0.1	2000	-1.59685240046519
97	1986	Mendota	Cyclopoid copepods	216000	21.7	3000	0.601997383761777
97	1986	Mendota	D. mendotae	2000	0.3	1000	-0.519139438025095
97	1986	Mendota	D. thomasi	164000	16.5	2000	1.81935672548768
97	1986	Mendota	K. cochlearis	0	0.1	2000	-1.84855297145683
97	1986	Mendota	L. siciloides	125000	12.6	2000	0.792860048867818
97	1986	Mendota	M. edax	0	0.1	2000	-1.00711397353838
97	1986	Menona	C. sphaericus	25000	2.6	1000	-0.320417052268333
97	1986	Menona	Calanoid copepods	3000	0.4	2000	-0.813486403170884
97	1986	Menona	Cyclopoid copepods	114000	11.5	3000	0.163423004624573
97	1986	Menona	D. mendotae	3000	0.4	1000	-0.286988538052304
97	1986	Menona	D. thomasi	68000	6.9	2000	1.03836800067738
97	1986	Menona	K. cochlearis	3000	0.4	2000	-1.68949540950643
97	1986	Menona	L. siciloides	43000	4.4	2000	0.392953797204405
97	1986	Menona	M. edax	3000	0.4	2000	-0.532153388456407
97	1987	Mendota	C. sphaericus	4000	0.5	1000	1.33280856717339
97	1987	Mendota	Calanoid copepods	4000	0.5	2000	-1.47490279930956
97	1987	Mendota	Cyclopoid copepods	809000	81	3000	1.00091252107167
97	1987	Mendota	D. mendotae	4000	0.5	1000	-0.18757776848737
97	1987	Mendota	D. thomasi	211000	21.2	2000	0.940993615754867
97	1987	Mendota	K. cochlearis	386000	38.7	2000	0.132830290076948
97	1987	Mendota	L. siciloides	48000	4.9	2000	-0.860666459520659
97	1987	Mendota	M. edax	0	0.1	2000	-1.01977263229431
98	1977	Mendota	C. sphaericus	0	0.1	1000	-0.787683032204947
98	1977	Mendota	Calanoid copepods	0	0.1	2000	-1.19991515802782
98	1977	Mendota	Cyclopoid copepods	0	0.1	3000	-1.12496682772094
98	1977	Mendota	D. mendotae	11000	1.2	1000	0.0611849236692153
98	1977	Mendota	D. thomasi	119000	12	2000	0.379385702583673
98	1977	Mendota	K. cochlearis	14000	1.5	2000	-0.169682513252994
98	1977	Mendota	L. siciloides	49000	5	2000	-0.597628094307894
98	1977	Mendota	M. edax	0	0.1	2000	-1.03013829983684
98	1991	Mendota	C. sphaericus	0	0.1	1000	-0.324893067406716
98	1991	Mendota	Calanoid copepods	0	0.1	2000	-1.68949143316657
98	1991	Mendota	Cyclopoid copepods	131812	13.2812	3000	0.921534983916272
98	1991	Mendota	D. mendotae	0	0.1	1000	-0.462008534990756
98	1991	Mendota	D. thomasi	51771	5.2771	2000	0.31399380232364
98	1991	Mendota	L. siciloides	47071	4.8071	2000	-0.518247361066194
98	1991	Mendota	M. edax	0	0.1	2000	-0.939149012400983
98	1991	Menona	C. sphaericus	9408	1.0408	1000	0.653772978193558
98	1991	Menona	Calanoid copepods	4704	0.5704	2000	-1.4037815024466
98	1991	Menona	Cyclopoid copepods	145950	14.695	3000	1.12869453176679
98	1991	Menona	D. mendotae	0	0.1	1000	-1.30414260428007
98	1991	Menona	D. thomasi	155358	15.6358	2000	1.13999661499401
98	1991	Menona	L. siciloides	207165	20.8165	2000	1.31680278319184
98	1991	Menona	M. edax	18816	1.9816	2000	0.389180149686823
99	1985	Mendota	C. sphaericus	3000	0.4	1000	-0.501120543923205
99	1985	Mendota	Calanoid copepods	3000	0.4	2000	-1.17343350821898
99	1985	Mendota	Cyclopoid copepods	414000	41.5	3000	0.574708257326966
99	1985	Mendota	D. mendotae	7000	0.8	1000	0.0559577477528487
99	1985	Mendota	D. thomasi	232000	23.3	2000	1.5544054455731
99	1985	Mendota	K. cochlearis	9000	1	2000	-0.746849776459372
99	1985	Mendota	L. siciloides	117000	11.8	2000	0.753875413571279
99	1985	Mendota	M. edax	0	0.1	2000	-1.19916422813797
99	1985	Menona	C. sphaericus	0	0.1	1000	-1.95227427786541
99	1985	Menona	Calanoid copepods	0	0.1	2000	-1.42965661900229
99	1985	Menona	Cyclopoid copepods	282000	28.3	3000	0.554407124114445
99	1985	Menona	D. mendotae	9000	1	1000	-0.0360705391387747
99	1985	Menona	D. thomasi	136000	13.7	2000	1.56309236891345
99	1985	Menona	K. cochlearis	169000	17	2000	0.362577205860185
99	1985	Menona	L. siciloides	68000	6.9	2000	0.805148458496504
99	1985	Menona	M. edax	0	0.1	2000	-1.01043684293155
99	1990	Mendota	C. sphaericus	0	0.1	1000	-0.792511773736383
99	1990	Mendota	Calanoid copepods	4700	0.57	2000	-0.729373072213829
99	1990	Mendota	Cyclopoid copepods	513193	51.4193	3000	1.31238913109301
99	1990	Mendota	D. mendotae	0	0.1	1000	-1.47644634976408
99	1990	Mendota	D. thomasi	84741	8.5741	2000	0.0596586770335084
99	1990	Mendota	L. siciloides	178906	17.9906	2000	1.08203743058824
99	1990	Mendota	M. edax	0	0.1	2000	-1.16734583925595
99	1990	Menona	C. sphaericus	14117	1.5117	1000	0.601428077840407
99	1990	Menona	Calanoid copepods	0	0.1	2000	-1.88031164120038
99	1990	Menona	Cyclopoid copepods	654452	65.5452	3000	1.4718056441539
99	1990	Menona	D. mendotae	0	0.1	1000	-1.56068907234309
99	1990	Menona	D. thomasi	225991	22.6991	2000	0.742542602245167
99	1990	Menona	L. siciloides	136537	13.7537	2000	0.530444795472597
99	1990	Menona	M. edax	0	0.1	2000	-1.64392264062468
100	1979	Menona	C. sphaericus	0	0.1	1000	-1.58812828262082
100	1979	Menona	Calanoid copepods	0	0.1	2000	-2.35766153892438
100	1979	Menona	Cyclopoid copepods	92000	9.3	3000	0.091373747963267
100	1979	Menona	D. mendotae	0	0.1	1000	-1.44550037591536
100	1979	Menona	D. thomasi	81000	8.2	2000	0.0191853336481061
100	1979	Menona	K. cochlearis	0	0.1	2000	-1.77027553227569
100	1979	Menona	L. siciloides	8000	0.9	2000	-1.55153551561084
100	1979	Menona	M. edax	0	0.1	2000	-1.16242961386562
100	1989	Mendota	C. sphaericus	0	0.1	1000	-1.06883721624956
100	1989	Mendota	Calanoid copepods	0	0.1	2000	-1.37433850592594
100	1989	Mendota	Cyclopoid copepods	27222	2.8222	3000	0.475739539533072
100	1989	Mendota	D. mendotae	0	0.1	1000	-0.616975225671855
100	1989	Mendota	D. thomasi	34990	3.599	2000	0.622606066075486
100	1989	Mendota	L. siciloides	73875	7.4875	2000	0.363848073430429
100	1989	Mendota	M. edax	0	0.1	2000	-1.09833094745708
100	1989	Menona	C. sphaericus	0	0.1	1000	-1.84819385928823
100	1989	Menona	Calanoid copepods	0	0.1	2000	-1.55705797911398
100	1989	Menona	Cyclopoid copepods	41013	4.2013	3000	0.519938775530554
100	1989	Menona	D. mendotae	0	0.1	1000	-1.12726774955153
100	1989	Menona	D. thomasi	137970	13.897	2000	0.823627310322274
100	1989	Menona	L. siciloides	29820	3.082	2000	-0.571034809539765
100	1989	Menona	M. edax	0	0.1	2000	-1.25534490127657
101	1983	Menona	C. sphaericus	0	0.1	1000	-0.681845913473629
101	1983	Menona	Calanoid copepods	5000	0.6	2000	-0.728529177802697
101	1983	Menona	Cyclopoid copepods	52000	5.3	3000	-0.0300739161015626
101	1983	Menona	D. mendotae	5000	0.6	1000	1.27335749369678
101	1983	Menona	D. thomasi	337000	33.8	2000	1.70804076642075
101	1983	Menona	K. cochlearis	5000	0.6	2000	-0.680871496371689
101	1983	Menona	L. siciloides	95000	9.6	2000	1.45375148378462
101	1983	Menona	M. edax	0	0.1	2000	-1.21046739622489
101	1994	Mendota	D. mendotae	14803	1.5803	1000	-0.0546344225611091
101	1994	Menona	Calanoid copepods	9604	1.0604	2000	-0.707106781186549
101	1994	Menona	Cyclopoid copepods	24013	2.5013	3000	0.707106781186547
101	1994	Menona	D. mendotae	4802	0.5802	1000	-0.707106781186548
101	1994	Menona	D. thomasi	52828	5.3828	2000	-0.707106781186547
101	1994	Menona	L. siciloides	43222	4.4222	2000	0.707106781186548
102	1984	Mendota	C. sphaericus	0	0.1	1000	-1.33964670596302
102	1984	Mendota	Calanoid copepods	0	0.1	2000	-1.2771386237396
102	1984	Mendota	Cyclopoid copepods	447000	44.8	3000	0.599027422661226
102	1984	Mendota	D. mendotae	3000	0.4	1000	-0.397033655325657
102	1984	Mendota	D. thomasi	91000	9.2	2000	0.928490782916619
102	1984	Mendota	K. cochlearis	9000	1	2000	-0.716622624126604
102	1984	Mendota	L. siciloides	36000	3.7	2000	-0.686070909120621
102	1984	Mendota	M. edax	0	0.1	2000	-1.03402090518327
102	1984	Menona	C. sphaericus	30000	3.1	1000	-0.877704779788432
102	1984	Menona	Calanoid copepods	0	0.1	2000	-1.704070009047
102	1984	Menona	Cyclopoid copepods	156000	15.7	3000	0.282228934395283
102	1984	Menona	D. mendotae	2000	0.3	1000	-0.568463878729321
102	1984	Menona	D. thomasi	91000	9.2	2000	1.27413285112164
102	1984	Menona	K. cochlearis	141000	14.2	2000	-0.278378225012379
102	1984	Menona	L. siciloides	57000	5.8	2000	-0.304733048188326
102	1984	Menona	M. edax	0	0.1	2000	-1.27002391433419
102	1988	Mendota	C. sphaericus	0	0.1	1000	-0.639737999285632
102	1988	Mendota	Calanoid copepods	0	0.1	2000	-1.3265339629994
102	1988	Mendota	Cyclopoid copepods	0	0.1	3000	-1.21851237439181
102	1988	Mendota	D. mendotae	0	0.1	1000	-0.465935046810178
102	1988	Mendota	D. thomasi	1026402	102.7402	2000	2.3017363954148
102	1988	Mendota	L. siciloides	103576	10.4576	2000	0.924221807489556
102	1988	Mendota	M. edax	18826	1.9826	2000	0.266206966311754
102	1993	Menona	C. sphaericus	0	0.1	1000	-0.950374520990561
102	1993	Menona	Calanoid copepods	4708	0.5708	2000	-1.18565690466097
102	1993	Menona	Cyclopoid copepods	28250	2.925	3000	-0.656925361600144
102	1993	Menona	D. mendotae	0	0.1	1000	-0.862058120735532
102	1993	Menona	D. thomasi	32958	3.3958	2000	0.765702996123521
102	1993	Menona	L. siciloides	0	0.1	2000	-1.67410124192344
102	1993	Menona	M. edax	0	0.1	2000	-0.815856013027305
103	1987	Mendota	C. sphaericus	0	0.1	1000	-0.541259091958881
103	1987	Mendota	Calanoid copepods	0	0.1	2000	-2.21705983787774
103	1987	Mendota	Cyclopoid copepods	978000	97.9	3000	1.12274883166393
103	1987	Mendota	D. mendotae	0	0.1	1000	-1.17335903205974
103	1987	Mendota	D. thomasi	36000	3.7	2000	-0.119813253731883
103	1987	Mendota	K. cochlearis	413000	41.4	2000	0.180919984301505
103	1987	Mendota	L. siciloides	72000	7.3	2000	-0.244458138176298
103	1987	Mendota	M. edax	0	0.1	2000	-1.01977263229431
103	1988	Menona	C. sphaericus	15810	1.681	1000	0.179070518210956
103	1988	Menona	Calanoid copepods	0	0.1	2000	-2.25341397619478
103	1988	Menona	Cyclopoid copepods	177970	17.897	3000	1.46228542463053
103	1988	Menona	D. mendotae	0	0.1	1000	-1.08899184319173
103	1988	Menona	D. thomasi	324299	32.5299	2000	1.36406597919447
103	1988	Menona	L. siciloides	63260	6.426	2000	0.717961439671867
103	1988	Menona	M. edax	31620	3.262	2000	1.02825870549529
104	1980	Kegonsa	C. sphaericus	82000	8.3	1000	-0.665650272201399
104	1980	Kegonsa	Calanoid copepods	0	0.1	2000	-2.1573421152293
104	1980	Kegonsa	Cyclopoid copepods	497000	49.8	3000	2.2293374389419
104	1980	Kegonsa	D. mendotae	0	0.1	1000	-0.813392866880022
104	1980	Kegonsa	D. thomasi	161000	16.2	2000	0.946511132531757
104	1980	Kegonsa	K. cochlearis	168000	16.9	2000	0.0947435134954968
104	1980	Kegonsa	L. siciloides	14000	1.5	2000	-0.685305249667479
104	1980	Kegonsa	M. edax	0	0.1	2000	-0.986201155347543
104	1980	Mendota	C. sphaericus	14000	1.5	1000	-0.593617848956187
104	1980	Mendota	Calanoid copepods	0	0.1	2000	-2.18039011052976
104	1980	Mendota	Cyclopoid copepods	370000	37.1	3000	0.328386194496036
104	1980	Mendota	D. mendotae	8000	0.9	1000	0.39295103887034
104	1980	Mendota	D. thomasi	716000	71.7	2000	0.791716398778439
104	1980	Mendota	K. cochlearis	10000	1.1	2000	-1.50801188927481
104	1980	Mendota	L. siciloides	10000	1.1	2000	-1.19177282229309
104	1980	Mendota	M. edax	0	0.1	2000	-0.918351092818527
104	1980	Waubesa	C. sphaericus	266000	26.7	1000	0.390867225791742
104	1980	Waubesa	Calanoid copepods	0	0.1	2000	-1.56080096869641
104	1980	Waubesa	Cyclopoid copepods	983000	98.4	3000	2.30121328383863
104	1980	Waubesa	D. mendotae	10000	1.1	1000	-0.0390515276984253
104	1980	Waubesa	D. thomasi	4e+05	40.1	2000	1.42223429645176
104	1980	Waubesa	K. cochlearis	111000	11.2	2000	0.14255571616533
104	1980	Waubesa	L. siciloides	30000	3.1	2000	-0.795148368609748
104	1980	Waubesa	M. edax	0	0.1	2000	-1.08127506125912
104	1992	Menona	C. sphaericus	0	0.1	1000	-0.769609941279714
104	1992	Menona	Calanoid copepods	4991	0.5991	2000	-0.744988180031025
104	1992	Menona	Cyclopoid copepods	1028112	102.9112	3000	2.02980924537972
104	1992	Menona	D. mendotae	0	0.1	1000	-0.997182647394249
104	1992	Menona	D. thomasi	139743	14.0743	2000	1.92200121860345
104	1992	Menona	L. siciloides	79853	8.0853	2000	1.49574858408678
104	1992	Menona	M. edax	49908	5.0908	2000	0.82229044093592
105	1981	Kegonsa	C. sphaericus	687000	68.8	1000	0.912055611980837
105	1981	Kegonsa	Calanoid copepods	78000	7.9	2000	1.27140484788985
105	1981	Kegonsa	Cyclopoid copepods	23000	2.4	3000	0.732123020743823
105	1981	Kegonsa	D. mendotae	42000	4.3	1000	1.48292275207898
105	1981	Kegonsa	D. thomasi	694000	69.5	2000	1.47458130394843
105	1981	Kegonsa	K. cochlearis	1102000	110.3	2000	1.12388938264405
105	1981	Kegonsa	L. siciloides	3000	0.4	2000	-1.0751631275044
105	1981	Kegonsa	M. edax	3000	0.4	2000	-0.07526741785958
105	1981	Mendota	C. sphaericus	19000	2	1000	-0.217527868281276
105	1981	Mendota	Calanoid copepods	10000	1.1	2000	0.105613886550462
105	1981	Mendota	Cyclopoid copepods	573000	57.4	3000	1.09410709904936
105	1981	Mendota	D. mendotae	0	0.1	1000	-0.977580864145294
105	1981	Mendota	D. thomasi	345000	34.6	2000	0.948240984502576
105	1981	Mendota	K. cochlearis	19000	2	2000	-0.798836102748271
105	1981	Mendota	L. siciloides	0	0.1	2000	-1.46788096229092
105	1981	Mendota	M. edax	10000	1.1	2000	-0.120051486890307
105	1981	Menona	C. sphaericus	91000	9.2	1000	0.553604921054483
105	1981	Menona	Calanoid copepods	11000	1.2	2000	-0.106626236522592
105	1981	Menona	Cyclopoid copepods	472000	47.3	3000	0.937410763815533
105	1981	Menona	D. mendotae	13000	1.4	1000	0.269338307237288
105	1981	Menona	D. thomasi	216000	21.7	2000	0.961515919334966
105	1981	Menona	K. cochlearis	32000	3.3	2000	-1.57745867505013
105	1981	Menona	L. siciloides	38000	3.9	2000	-0.0618372314300162
105	1981	Menona	M. edax	5000	0.6	2000	-0.159133795496373
105	1981	Waubesa	C. sphaericus	371000	37.2	1000	0.700133975476699
105	1981	Waubesa	Calanoid copepods	37000	3.8	2000	0.371246926154538
105	1981	Waubesa	Cyclopoid copepods	0	0.1	3000	-0.577109060749253
105	1981	Waubesa	D. mendotae	28000	2.9	1000	0.678671663974745
105	1981	Waubesa	D. thomasi	894000	89.5	2000	1.2178208035168
105	1981	Waubesa	K. cochlearis	514000	51.5	2000	0.321822535975539
105	1981	Waubesa	L. siciloides	19000	2	2000	-0.0461425552063778
105	1981	Waubesa	M. edax	0	0.1	2000	-0.921741388954787
106	1976	Mendota	C. sphaericus	0	0.1	1000	-1.07133864577372
106	1976	Mendota	Calanoid copepods	0	0.1	2000	-1.3608940993052
106	1976	Mendota	Cyclopoid copepods	122000	12.3	3000	1.84824055064083
106	1976	Mendota	D. mendotae	0	0.1	1000	-1.34429685169837
106	1976	Mendota	D. thomasi	36000	3.7	2000	-0.36109335179206
106	1976	Mendota	K. cochlearis	0	0.1	2000	-0.6510510061173
106	1976	Mendota	L. siciloides	41000	4.2	2000	-0.557294571095028
106	1976	Mendota	M. edax	0	0.1	2000	-0.811712059907829
107	1976	Menona	C. sphaericus	16000	1.7	1000	0.891914038615007
107	1976	Menona	Calanoid copepods	19000	2	2000	-0.556208359294567
107	1976	Menona	Cyclopoid copepods	428000	42.9	3000	1.34558327521117
107	1976	Menona	D. mendotae	18000	1.9	1000	0.378981494055073
107	1976	Menona	D. thomasi	167000	16.8	2000	0.844391052845832
107	1976	Menona	K. cochlearis	49000	5	2000	1.88637017170401
107	1976	Menona	L. siciloides	26000	2.7	2000	-1.95380977046029
107	1976	Menona	M. edax	19000	2	2000	0.369011556702743
107	1978	Mendota	C. sphaericus	0	0.1	1000	-1.26701784141547
107	1978	Mendota	Calanoid copepods	0	0.1	2000	-0.901886641232734
107	1978	Mendota	Cyclopoid copepods	542000	54.3	3000	1.1442069086016
107	1978	Mendota	D. mendotae	1000	0.2	1000	-1.38454041865333
107	1978	Mendota	D. thomasi	147000	14.8	2000	-0.303795770271336
107	1978	Mendota	K. cochlearis	10000	1.1	2000	-0.984125086198879
107	1978	Mendota	L. siciloides	173000	17.4	2000	0.0019885322053003
107	1978	Mendota	M. edax	0	0.1	2000	-0.777269344814198
107	1978	Waubesa	C. sphaericus	4000	0.5	1000	-1.2188747733766
107	1978	Waubesa	Calanoid copepods	0	0.1	2000	-1.50037061351172
107	1978	Waubesa	Cyclopoid copepods	8000	0.9	3000	-1.01644038514471
107	1978	Waubesa	D. mendotae	0	0.1	1000	-1.60688739528372
107	1978	Waubesa	D. thomasi	16000	1.7	2000	-0.192791582641127
107	1978	Waubesa	K. cochlearis	49000	5	2000	-0.453648989431337
107	1978	Waubesa	L. siciloides	25000	2.6	2000	-1.3849986659799
107	1978	Waubesa	M. edax	0	0.1	2000	-0.408248290463863
110	1987	Mendota	C. sphaericus	0	0.1	1000	-0.541259091958881
110	1987	Mendota	Calanoid copepods	4000	0.5	2000	-1.47490279930956
110	1987	Mendota	Cyclopoid copepods	1514000	151.5	3000	1.40365001635693
110	1987	Mendota	D. mendotae	0	0.1	1000	-1.17335903205974
110	1987	Mendota	D. thomasi	186000	18.7	2000	0.864158034506294
110	1987	Mendota	K. cochlearis	688000	68.9	2000	0.544354999701078
110	1987	Mendota	L. siciloides	40000	4.1	2000	-1.13471358701827
110	1987	Mendota	M. edax	4000	0.5	2000	-0.130310668011236
111	1982	Kegonsa	C. sphaericus	35000	3.6	1000	-0.626242053491344
111	1982	Kegonsa	Calanoid copepods	0	0.1	2000	-1.27962245634945
111	1982	Kegonsa	Cyclopoid copepods	77000	7.8	3000	-0.0173136484053012
111	1982	Kegonsa	D. mendotae	4000	0.5	1000	-0.0189816880605827
111	1982	Kegonsa	D. thomasi	38000	3.9	2000	0.966995042452749
111	1982	Kegonsa	K. cochlearis	27000	2.8	2000	-1.21268912808409
111	1982	Kegonsa	L. siciloides	27000	2.8	2000	0.154886754253652
111	1982	Kegonsa	M. edax	0	0.1	2000	-0.851785976086432
111	1982	Mendota	C. sphaericus	4000	0.5	1000	-0.206652364901807
111	1982	Mendota	Calanoid copepods	0	0.1	2000	-1.26793015361288
111	1982	Mendota	Cyclopoid copepods	61000	6.2	3000	-0.726073635505644
111	1982	Mendota	D. mendotae	0	0.1	1000	-1.08173538245688
111	1982	Mendota	D. thomasi	352000	35.3	2000	1.23937980549374
111	1982	Mendota	K. cochlearis	0	0.1	2000	-1.4791296838654
111	1982	Mendota	L. siciloides	65000	6.6	2000	0.225979986077568
111	1982	Mendota	M. edax	0	0.1	2000	-1.11243398536971
111	1982	Menona	C. sphaericus	17000	1.8	1000	0.227393985529239
111	1982	Menona	Calanoid copepods	3000	0.4	2000	-1.01407357018622
111	1982	Menona	Cyclopoid copepods	93000	9.4	3000	-0.489691941984611
111	1982	Menona	D. mendotae	0	0.1	1000	-1.06115984065838
111	1982	Menona	D. thomasi	297000	29.8	2000	1.66693381180657
111	1982	Menona	K. cochlearis	3000	0.4	2000	-1.35858994485863
111	1982	Menona	L. siciloides	37000	3.8	2000	0.287171274486677
111	1982	Menona	M. edax	0	0.1	2000	-1.21236756564925
111	1982	Waubesa	C. sphaericus	28000	2.9	1000	-0.826309623629497
111	1982	Waubesa	Calanoid copepods	0	0.1	2000	-1.35022627903575
111	1982	Waubesa	Cyclopoid copepods	102000	10.3	3000	-0.613784527721605
111	1982	Waubesa	D. mendotae	0	0.1	1000	-1.0781117182415
111	1982	Waubesa	D. thomasi	60000	6.1	2000	1.84404482343626
111	1982	Waubesa	K. cochlearis	14000	1.5	2000	-1.72736925640478
111	1982	Waubesa	L. siciloides	17000	1.8	2000	-1.70847800433024
111	1982	Waubesa	M. edax	0	0.1	2000	-1.32399055795126
112	1980	Menona	C. sphaericus	19000	2	1000	-0.911761240334576
112	1980	Menona	Calanoid copepods	4000	0.5	2000	-1.36508450154641
112	1980	Menona	Cyclopoid copepods	922000	92.3	3000	1.51809389579441
112	1980	Menona	D. mendotae	3000	0.4	1000	-1.37603855681167
112	1980	Menona	D. thomasi	1422000	142.3	2000	1.17452176146418
112	1980	Menona	K. cochlearis	115000	11.6	2000	-0.295634419164671
112	1980	Menona	L. siciloides	0	0.1	2000	-2.50616223311407
112	1980	Menona	M. edax	8000	0.9	2000	-0.0803740129385859
112	1986	Mendota	C. sphaericus	0	0.1	1000	-0.3536705331487
112	1986	Mendota	Calanoid copepods	3000	0.4	2000	-1.07943036700944
112	1986	Mendota	Cyclopoid copepods	77000	7.8	3000	-0.0552983161328704
112	1986	Mendota	D. mendotae	0	0.1	1000	-1.28359769681388
112	1986	Mendota	D. thomasi	141000	14.2	2000	1.72284720837327
112	1986	Mendota	K. cochlearis	5000	0.6	2000	-1.19902091578613
112	1986	Mendota	L. siciloides	56000	5.7	2000	-0.41545438838439
112	1986	Mendota	M. edax	3000	0.4	2000	-0.197213504440196
112	1986	Menona	C. sphaericus	76000	7.7	1000	0.291564317063064
112	1986	Menona	Calanoid copepods	0	0.1	2000	-1.39651742153204
112	1986	Menona	Cyclopoid copepods	1038000	103.9	3000	1.64961680748366
112	1986	Menona	D. mendotae	7000	0.8	1000	0.307838172725705
112	1986	Menona	D. thomasi	58000	5.9	2000	0.924399451912108
112	1986	Menona	K. cochlearis	123000	12.4	2000	0.0306787186069982
112	1986	Menona	L. siciloides	11000	1.2	2000	-1.37400635130614
112	1986	Menona	M. edax	4000	0.5	2000	-0.368717648366348
112	1991	Mendota	C. sphaericus	0	0.1	1000	-0.324893067406716
112	1991	Mendota	Calanoid copepods	4700	0.57	2000	-0.986269916863824
112	1991	Mendota	Cyclopoid copepods	725073	72.6073	3000	1.89673694106107
112	1991	Mendota	D. mendotae	0	0.1	1000	-0.462008534990756
112	1991	Mendota	D. thomasi	70613	7.1613	2000	0.548714199295396
112	1991	Mendota	L. siciloides	28245	2.9245	2000	-1.37913630354862
112	1991	Mendota	M. edax	4700	0.57	2000	0.227611245549575
112	1991	Menona	C. sphaericus	0	0.1	1000	-0.791220260695881
112	1991	Menona	Calanoid copepods	0	0.1	2000	-2.40738932839661
112	1991	Menona	Cyclopoid copepods	659165	66.0165	3000	2.60063296335136
112	1991	Menona	D. mendotae	0	0.1	1000	-1.30414260428007
112	1991	Menona	D. thomasi	136540	13.754	2000	1.04672905630777
112	1991	Menona	L. siciloides	98857	9.9857	2000	0.296540687137724
112	1991	Menona	M. edax	18831	1.9831	2000	0.389879210444835
112	1993	Menona	C. sphaericus	0	0.1	1000	-0.950374520990561
112	1993	Menona	Calanoid copepods	4897	0.5897	2000	-1.16474058491689
112	1993	Menona	Cyclopoid copepods	127313	12.8313	3000	0.849247887753708
112	1993	Menona	D. mendotae	0	0.1	1000	-0.862058120735532
112	1993	Menona	D. thomasi	9793	1.0793	2000	-0.00260680541653497
112	1993	Menona	L. siciloides	4897	0.5897	2000	-0.698388883009633
112	1993	Menona	M. edax	4897	0.5897	2000	0.323311043383608
113	1979	Menona	C. sphaericus	15000	1.6	1000	-0.489609744296672
113	1979	Menona	Calanoid copepods	4000	0.5	2000	-1.51010076670077
113	1979	Menona	Cyclopoid copepods	256000	25.7	3000	0.586885935115092
113	1979	Menona	D. mendotae	0	0.1	1000	-1.44550037591536
113	1979	Menona	D. thomasi	55000	5.6	2000	-0.246914128722382
113	1979	Menona	K. cochlearis	0	0.1	2000	-1.77027553227569
113	1979	Menona	L. siciloides	23000	2.4	2000	-0.601302753910558
113	1979	Menona	M. edax	8000	0.9	2000	0.136929253457177
113	1985	Mendota	C. sphaericus	0	0.1	1000	-1.03135097143772
113	1985	Mendota	Calanoid copepods	0	0.1	2000	-1.65605759874634
113	1985	Mendota	Cyclopoid copepods	145000	14.6	3000	0.0928187060121691
113	1985	Mendota	D. mendotae	0	0.1	1000	-1.24091481084455
113	1985	Mendota	D. thomasi	244000	24.5	2000	1.58010610879234
113	1985	Mendota	K. cochlearis	4000	0.5	2000	-1.02396002212706
113	1985	Mendota	L. siciloides	58000	5.9	2000	0.18874007813007
113	1985	Mendota	M. edax	4000	0.5	2000	-0.226040286589624
113	1987	Menona	C. sphaericus	21000	2.2	1000	-0.156918950916039
113	1987	Menona	Calanoid copepods	3000	0.4	2000	-1.12460464500599
113	1987	Menona	Cyclopoid copepods	991000	99.2	3000	2.0946711376284
113	1987	Menona	D. mendotae	11000	1.2	1000	1.31442195770771
113	1987	Menona	D. thomasi	210000	21.1	2000	1.27868909992803
113	1987	Menona	K. cochlearis	193000	19.4	2000	0.202608981150603
113	1987	Menona	L. siciloides	32000	3.3	2000	-0.324500672635116
113	1987	Menona	M. edax	3000	0.4	2000	-0.67169687907577
113	1990	Menona	C. sphaericus	9407	1.0407	1000	0.380719604844937
113	1990	Menona	Calanoid copepods	0	0.1	2000	-1.88031164120038
113	1990	Menona	Cyclopoid copepods	470822	47.1822	3000	1.25156026496039
113	1990	Menona	D. mendotae	0	0.1	1000	-1.56068907234309
113	1990	Menona	D. thomasi	150650	15.165	2000	0.251209950483996
113	1990	Menona	L. siciloides	14110	1.511	2000	-1.68358024125258
113	1990	Menona	M. edax	0	0.1	2000	-1.64392264062468
114	1985	Kegonsa	C. sphaericus	262000	26.3	1000	1.2932516989108
114	1985	Kegonsa	Calanoid copepods	65000	6.6	2000	0.134118489394985
114	1985	Kegonsa	Cyclopoid copepods	388000	38.9	3000	1.25729138351902
114	1985	Kegonsa	D. mendotae	4000	0.5	1000	0.277866475963265
114	1985	Kegonsa	D. thomasi	20000	2.1	2000	1.40964186348278
114	1985	Kegonsa	K. cochlearis	1030000	103.1	2000	1.28526179485302
114	1985	Kegonsa	L. siciloides	16000	1.7	2000	-0.947980008181349
114	1985	Kegonsa	M. edax	0	0.1	2000	-0.526461116873307
114	1985	Menona	C. sphaericus	21000	2.2	1000	-0.504767040019711
114	1985	Menona	Calanoid copepods	0	0.1	2000	-1.42965661900229
114	1985	Menona	Cyclopoid copepods	534000	53.5	3000	0.882422946364483
114	1985	Menona	D. mendotae	2000	0.3	1000	-0.700628194750308
114	1985	Menona	D. thomasi	53000	5.4	2000	1.01106887659657
114	1985	Menona	K. cochlearis	558000	55.9	2000	0.952851549840565
114	1985	Menona	L. siciloides	16000	1.7	2000	-0.5703549928145
114	1985	Menona	M. edax	0	0.1	2000	-1.01043684293155
114	1985	Waubesa	C. sphaericus	377000	37.8	1000	0.543854665314604
114	1985	Waubesa	Calanoid copepods	18000	1.9	2000	-0.499511960881316
114	1985	Waubesa	Cyclopoid copepods	1019000	102	3000	1.76235653664186
114	1985	Waubesa	D. mendotae	9000	1	1000	0.278251758733507
114	1985	Waubesa	D. thomasi	26000	2.7	2000	1.26843985749762
114	1985	Waubesa	K. cochlearis	1498000	149.9	2000	1.13952433017647
114	1985	Waubesa	L. siciloides	12000	1.3	2000	-0.900414910551279
114	1985	Waubesa	M. edax	23000	2.4	2000	0.82371326005366
114	1989	Mendota	C. sphaericus	4583	0.5583	1000	0.304218561522795
114	1989	Mendota	Calanoid copepods	9188	1.0188	2000	-0.434404642777766
114	1989	Mendota	Cyclopoid copepods	32216	3.3216	3000	0.607328434784386
114	1989	Mendota	D. mendotae	0	0.1	1000	-0.616975225671855
114	1989	Mendota	D. thomasi	13794	1.4794	2000	-0.0310228859757713
114	1989	Mendota	L. siciloides	27611	2.8611	2000	-0.426909781561161
114	1989	Mendota	M. edax	0	0.1	2000	-1.09833094745708
114	1989	Menona	C. sphaericus	23540	2.454	1000	0.00640288380964148
114	1989	Menona	Calanoid copepods	0	0.1	2000	-1.55705797911398
114	1989	Menona	Cyclopoid copepods	268360	26.936	3000	2.06533449037103
114	1989	Menona	D. mendotae	9400	1.04	1000	0.248481946333972
114	1989	Menona	D. thomasi	282500	28.35	2000	1.41308438946231
114	1989	Menona	L. siciloides	89440	9.044	2000	0.662243218933992
114	1989	Menona	M. edax	0	0.1	2000	-1.25534490127657
115	1984	Kegonsa	C. sphaericus	28000	2.9	1000	0.345011609341225
115	1984	Kegonsa	Calanoid copepods	0	0.1	2000	-1.29186405179215
115	1984	Kegonsa	Cyclopoid copepods	214000	21.5	3000	0.878678753461005
115	1984	Kegonsa	D. mendotae	4000	0.5	1000	-0.191477685309264
115	1984	Kegonsa	D. thomasi	28000	2.9	2000	1.75209781517439
115	1984	Kegonsa	K. cochlearis	712000	71.3	2000	1.069403690343
115	1984	Kegonsa	L. siciloides	36000	3.7	2000	-0.123191578347472
116	1978	Menona	C. sphaericus	16000	1.7	1000	-0.859089813871094
116	1978	Menona	Calanoid copepods	16000	1.7	2000	-0.787479241975853
116	1978	Menona	Cyclopoid copepods	1513000	151.4	3000	1.96409108764868
116	1978	Menona	D. mendotae	0	0.1	1000	-1.792986251546
116	1978	Menona	D. thomasi	99000	10	2000	0.476974875947619
116	1978	Menona	K. cochlearis	0	0.1	2000	-1.48188915331921
116	1978	Menona	L. siciloides	56000	5.7	2000	0.527644751074823
116	1978	Menona	M. edax	4000	0.5	2000	-0.508162621040175
116	1979	Kegonsa	C. sphaericus	0	0.1	1000	-1.3053461800215
116	1979	Kegonsa	Calanoid copepods	0	0.1	2000	-1.29587174410048
116	1979	Kegonsa	D. mendotae	4000	0.5	1000	0.104535277537724
116	1979	Kegonsa	D. thomasi	54000	5.5	2000	1.14404413423379
116	1979	Kegonsa	K. cochlearis	20000	2.1	2000	-0.67357505950351
116	1979	Kegonsa	L. siciloides	34000	3.5	2000	1.45894137600387
116	1979	Kegonsa	M. edax	0	0.1	2000	-0.729288243430551
116	1979	Mendota	C. sphaericus	0	0.1	1000	-1.15339771690184
116	1979	Mendota	Calanoid copepods	0	0.1	2000	-1.20310075205135
116	1979	Mendota	Cyclopoid copepods	13000	1.4	3000	-0.689644521283606
116	1979	Mendota	D. mendotae	5000	0.6	1000	-0.00974076714603846
116	1979	Mendota	D. thomasi	261000	26.2	2000	0.619714618870217
116	1979	Mendota	K. cochlearis	8000	0.9	2000	-1.0629228801258
116	1979	Mendota	L. siciloides	65000	6.6	2000	0.586082991772837
116	1979	Mendota	M. edax	0	0.1	2000	-1.14922848541634
116	1979	Waubesa	C. sphaericus	22000	2.3	1000	-1.09956035500835
116	1979	Waubesa	Calanoid copepods	0	0.1	2000	-1.37120698595672
116	1979	Waubesa	Cyclopoid copepods	16000	1.7	3000	0.790252424449163
116	1979	Waubesa	D. mendotae	0	0.1	1000	-1.72312317093781
116	1979	Waubesa	D. thomasi	22000	2.3	2000	0.242239839955737
116	1979	Waubesa	K. cochlearis	27000	2.8	2000	-0.819723102570834
116	1979	Waubesa	L. siciloides	27000	2.8	2000	-1.44571707320124
116	1979	Waubesa	M. edax	22000	2.3	2000	2.12220439613849
116	1983	Menona	C. sphaericus	24000	2.5	1000	1.14137516879997
116	1983	Menona	Calanoid copepods	0	0.1	2000	-1.6079490364868
116	1983	Menona	Cyclopoid copepods	63000	6.4	3000	0.0899157617364442
116	1983	Menona	D. mendotae	0	0.1	1000	-0.705896113921776
116	1983	Menona	D. thomasi	177000	17.8	2000	1.37357097470465
116	1983	Menona	K. cochlearis	79000	8	2000	0.578064162936747
116	1983	Menona	L. siciloides	67000	6.8	2000	1.19368698103925
116	1983	Menona	M. edax	12000	1.3	2000	0.638815455816531
116	1984	Mendota	C. sphaericus	8000	0.9	1000	-0.397649536876066
116	1984	Mendota	Calanoid copepods	0	0.1	2000	-1.2771386237396
116	1984	Mendota	Cyclopoid copepods	246000	24.7	3000	0.157973738370252
116	1984	Mendota	D. mendotae	0	0.1	1000	-1.24202490118036
116	1984	Mendota	D. thomasi	375000	37.6	2000	1.66704852561575
116	1984	Mendota	K. cochlearis	4000	0.5	2000	-1.08183780791712
116	1984	Mendota	L. siciloides	32000	3.3	2000	-0.824038924651848
116	1984	Mendota	M. edax	0	0.1	2000	-1.03402090518327
116	1984	Menona	C. sphaericus	121000	12.2	1000	0.210778963555909
116	1984	Menona	Calanoid copepods	0	0.1	2000	-1.704070009047
116	1984	Menona	Cyclopoid copepods	285000	28.6	3000	0.72313508236801
116	1984	Menona	D. mendotae	2000	0.3	1000	-0.568463878729321
116	1984	Menona	D. thomasi	88000	8.9	2000	1.25232799903319
116	1984	Menona	K. cochlearis	438000	43.9	2000	0.555779780095072
116	1984	Menona	L. siciloides	44000	4.5	2000	-0.663059474379036
116	1984	Menona	M. edax	4000	0.5	2000	-0.362977051733823
116	1988	Mendota	C. sphaericus	0	0.1	1000	-0.639737999285632
116	1988	Mendota	Calanoid copepods	0	0.1	2000	-1.3265339629994
116	1988	Mendota	Cyclopoid copepods	65905	6.6905	3000	1.11645646983805
116	1988	Mendota	D. mendotae	0	0.1	1000	-0.465935046810178
116	1988	Mendota	D. thomasi	1092333	109.3333	2000	2.33355740984853
116	1988	Mendota	L. siciloides	376663	37.7663	2000	1.97608377162776
116	1988	Mendota	M. edax	28249	2.9249	2000	0.61630293111828
116	1988	Menona	C. sphaericus	4200	0.52	1000	-0.615722154091824
116	1988	Menona	Calanoid copepods	63273	6.4273	2000	0.707861374379813
116	1988	Menona	Cyclopoid copepods	961842	96.2842	3000	2.58598786891387
116	1988	Menona	D. mendotae	21084	2.2084	1000	1.42609403784779
116	1988	Menona	D. thomasi	628572	62.9572	2000	1.74801079961628
116	1988	Menona	L. siciloides	172956	17.3956	2000	2.02257293734181
116	1988	Menona	M. edax	4200	0.52	2000	-0.631422967233061
117	1983	Kegonsa	C. sphaericus	199000	20	1000	1.73981755812092
117	1983	Kegonsa	Calanoid copepods	0	0.1	2000	-1.35495821582961
117	1983	Kegonsa	Cyclopoid copepods	425000	42.6	3000	1.95470245112656
117	1983	Kegonsa	D. mendotae	0	0.1	1000	-0.554909064820018
117	1983	Kegonsa	D. thomasi	6000	0.7	2000	0.414370306874712
117	1983	Kegonsa	K. cochlearis	660000	66.1	2000	1.49915341089456
117	1983	Kegonsa	L. siciloides	27000	2.8	2000	0.193421015340431
117	1983	Kegonsa	M. edax	0	0.1	2000	-1.29075982736352
117	1983	Waubesa	C. sphaericus	91000	9.2	1000	1.73000414059026
117	1983	Waubesa	Calanoid copepods	0	0.1	2000	-1.42379860513131
117	1983	Waubesa	Cyclopoid copepods	221000	22.2	3000	0.848802479871894
117	1983	Waubesa	D. mendotae	4000	0.5	1000	0.315006193633019
117	1983	Waubesa	D. thomasi	30000	3.1	2000	1.03613345217908
117	1983	Waubesa	K. cochlearis	386000	38.7	2000	1.10119990498198
117	1983	Waubesa	L. siciloides	22000	2.3	2000	-1.49712280124891
117	1983	Waubesa	M. edax	0	0.1	2000	-1.2668057369129
117	1990	Mendota	C. sphaericus	4696	0.5696	1000	0.738703226165636
117	1990	Mendota	Calanoid copepods	0	0.1	2000	-1.45410559520644
117	1990	Mendota	Cyclopoid copepods	395489	39.6489	3000	1.12365199126029
117	1990	Mendota	D. mendotae	0	0.1	1000	-1.47644634976408
117	1990	Mendota	D. thomasi	89444	9.0444	2000	0.113983133591763
117	1990	Mendota	L. siciloides	51778	5.2778	2000	0.171197290669014
117	1990	Mendota	M. edax	0	0.1	2000	-1.16734583925595
118	1987	Mendota	C. sphaericus	9000	1	1000	2.13992557620514
118	1987	Mendota	Calanoid copepods	22000	2.3	2000	-0.53840488439928
118	1987	Mendota	Cyclopoid copepods	4763000	476.4	3000	2.14133085492807
118	1987	Mendota	D. mendotae	5000	0.6	1000	-0.07590575352843
118	1987	Mendota	D. thomasi	227000	22.8	2000	0.985568542845042
118	1987	Mendota	K. cochlearis	1368000	136.9	2000	1.03464683510446
118	1987	Mendota	L. siciloides	66000	6.7	2000	-0.377364700401842
118	1987	Mendota	M. edax	13000	1.4	2000	0.611539539412914
118	1992	Menona	C. sphaericus	0	0.1	1000	-0.769609941279714
118	1992	Menona	Calanoid copepods	4379	0.5379	2000	-0.832012553006833
118	1992	Menona	Cyclopoid copepods	661191	66.2191	3000	1.7209507949496
118	1992	Menona	D. mendotae	0	0.1	1000	-0.997182647394249
118	1992	Menona	D. thomasi	39409	4.0409	2000	1.09651087946104
118	1992	Menona	L. siciloides	17515	1.8515	2000	0.134834942520789
118	1992	Menona	M. edax	83196	8.4196	2000	1.30313198678538
121	1979	Mendota	C. sphaericus	13000	1.4	1000	-0.0124592043658404
121	1979	Mendota	Calanoid copepods	0	0.1	2000	-1.20310075205135
121	1979	Mendota	Cyclopoid copepods	45000	4.6	3000	-0.0997791587686406
121	1979	Mendota	D. mendotae	3000	0.4	1000	-0.301358128466211
121	1979	Mendota	D. thomasi	36000	3.7	2000	-0.176445346718117
121	1979	Mendota	K. cochlearis	0	0.1	2000	-1.90996187657386
121	1979	Mendota	L. siciloides	4000	0.5	2000	-1.48582665193475
121	1979	Mendota	M. edax	0	0.1	2000	-1.14922848541634
121	1980	Mendota	C. sphaericus	27000	2.8	1000	-0.291020091211729
121	1980	Mendota	Calanoid copepods	9000	1	2000	-0.967517661603557
121	1980	Mendota	Cyclopoid copepods	858000	85.9	3000	0.804139315562148
121	1980	Mendota	D. mendotae	3000	0.4	1000	-0.0745002822855114
121	1980	Mendota	D. thomasi	364000	36.5	2000	0.431696739586709
121	1980	Mendota	K. cochlearis	0	0.1	2000	-2.61800699950578
121	1980	Mendota	L. siciloides	27000	2.8	2000	-0.546996195024732
121	1980	Mendota	M. edax	4000	0.5	2000	-0.226242605500141
124	1981	Mendota	C. sphaericus	105000	10.6	1000	0.733588197198397
124	1981	Mendota	Calanoid copepods	31000	3.2	2000	0.87542323015627
124	1981	Mendota	Cyclopoid copepods	3559000	356	3000	2.01612037412992
124	1981	Mendota	D. mendotae	54000	5.5	1000	1.220026464582
124	1981	Mendota	D. thomasi	498000	49.9	2000	1.08936930407411
124	1981	Mendota	K. cochlearis	548000	54.9	2000	0.596250591422755
124	1981	Mendota	L. siciloides	0	0.1	2000	-1.46788096229092
124	1981	Mendota	M. edax	36000	3.7	2000	0.735205032758358
124	1981	Menona	C. sphaericus	316000	31.7	1000	1.13817320594941
124	1981	Menona	Calanoid copepods	105000	10.6	2000	1.12202297432416
124	1981	Menona	Cyclopoid copepods	3169000	317	3000	1.81523958297019
124	1981	Menona	D. mendotae	95000	9.6	1000	1.45986307757906
124	1981	Menona	D. thomasi	122000	12.3	2000	0.707477043145969
124	1981	Menona	K. cochlearis	3016000	301.7	2000	1.45870114827201
124	1981	Menona	L. siciloides	41000	4.2	2000	0.00473614218359183
124	1981	Menona	M. edax	0	0.1	2000	-1.10423639013295
124	1981	Waubesa	C. sphaericus	386000	38.7	1000	0.723434791785303
124	1981	Waubesa	Calanoid copepods	180000	18.1	2000	1.56367138781738
124	1981	Waubesa	Cyclopoid copepods	0	0.1	3000	-0.577109060749253
124	1981	Waubesa	D. mendotae	92000	9.3	1000	1.37670055882098
124	1981	Waubesa	D. thomasi	1101000	110.2	2000	1.31061578213485
124	1981	Waubesa	K. cochlearis	1578000	157.9	2000	1.50444308555461
124	1981	Waubesa	L. siciloides	6000	0.7	2000	-0.80481461861713
124	1981	Waubesa	M. edax	0	0.1	2000	-0.921741388954787
124	1982	Kegonsa	C. sphaericus	206000	20.7	1000	0.23654246571482
124	1982	Kegonsa	Calanoid copepods	37000	3.8	2000	0.19540541645151
124	1982	Kegonsa	Cyclopoid copepods	334000	33.5	3000	1.07404232398576
124	1982	Kegonsa	D. mendotae	0	0.1	1000	-1.125329825234
124	1982	Kegonsa	D. thomasi	69000	7	2000	1.31460363358942
124	1982	Kegonsa	K. cochlearis	59000	6	2000	-0.633133174179131
124	1982	Kegonsa	L. siciloides	5000	0.6	2000	-0.680518328609239
124	1982	Kegonsa	M. edax	0	0.1	2000	-0.851785976086432
124	1982	Mendota	C. sphaericus	0	0.1	1000	-0.94511091915469
124	1982	Mendota	Calanoid copepods	0	0.1	2000	-1.26793015361288
124	1982	Mendota	Cyclopoid copepods	97000	9.8	3000	-0.46292389895544
124	1982	Mendota	D. mendotae	2000	0.3	1000	-0.456085908486426
124	1982	Mendota	D. thomasi	314000	31.5	2000	1.18552455242549
124	1982	Mendota	K. cochlearis	0	0.1	2000	-1.4791296838654
124	1982	Mendota	L. siciloides	32000	3.3	2000	-0.8349409842983
124	1982	Mendota	M. edax	4000	0.5	2000	-0.165430411225361
124	1982	Menona	C. sphaericus	75000	7.6	1000	1.25850169515187
124	1982	Menona	Calanoid copepods	5000	0.6	2000	-0.801678716470611
124	1982	Menona	Cyclopoid copepods	311000	31.2	3000	0.595822004196055
124	1982	Menona	D. mendotae	0	0.1	1000	-1.06115984065838
124	1982	Menona	D. thomasi	132000	13.3	2000	1.23119934894549
124	1982	Menona	K. cochlearis	5000	0.6	2000	-1.17795437951735
124	1982	Menona	L. siciloides	9000	1	2000	-2.1698108522943
124	1982	Menona	M. edax	14000	1.5	2000	0.543138306683744
124	1982	Waubesa	C. sphaericus	237000	23.8	1000	0.806532889007304
124	1982	Waubesa	Calanoid copepods	0	0.1	2000	-1.35022627903575
124	1982	Waubesa	Cyclopoid copepods	854000	85.5	3000	1.81326825955975
124	1982	Waubesa	D. mendotae	0	0.1	1000	-1.0781117182415
124	1982	Waubesa	D. thomasi	59000	6	2000	1.83282594359691
124	1982	Waubesa	K. cochlearis	59000	6	2000	-0.764974829684282
124	1982	Waubesa	L. siciloides	15000	1.6	2000	-1.89663667724999
124	1982	Waubesa	M. edax	10000	1.1	2000	0.105115348120325
124	1987	Mendota	C. sphaericus	0	0.1	1000	-0.541259091958881
124	1987	Mendota	Calanoid copepods	16000	1.7	2000	-0.732745760741387
124	1987	Mendota	Cyclopoid copepods	2408000	240.9	3000	1.70220066149563
124	1987	Mendota	D. mendotae	22000	2.3	1000	0.74713223151925
124	1987	Mendota	D. thomasi	92000	9.3	2000	0.437579901024639
124	1987	Mendota	K. cochlearis	1302000	130.3	2000	0.999352029208591
124	1987	Mendota	L. siciloides	72000	7.3	2000	-0.244458138176298
124	1987	Mendota	M. edax	4000	0.5	2000	-0.130310668011236
125	1987	Menona	C. sphaericus	40000	4.1	1000	0.176845221729561
125	1987	Menona	Calanoid copepods	9000	1	2000	-0.597137767214989
125	1987	Menona	Cyclopoid copepods	283000	28.4	3000	1.15504935096483
125	1987	Menona	D. mendotae	4000	0.5	1000	0.587013654078369
125	1987	Menona	D. thomasi	106000	10.7	2000	0.926610647131472
125	1987	Menona	K. cochlearis	146000	14.7	2000	-0.06977053813847
125	1987	Menona	L. siciloides	31000	3.2	2000	-0.358530361999339
125	1987	Menona	M. edax	9000	1	2000	-0.109726594474964
126	1980	Menona	C. sphaericus	947000	94.8	1000	2.39969593236519
126	1980	Menona	Calanoid copepods	43000	4.4	2000	0.0281840921810006
126	1980	Menona	Cyclopoid copepods	1507000	150.8	3000	1.92776282658616
126	1980	Menona	D. mendotae	3000	0.4	1000	-1.37603855681167
126	1980	Menona	D. thomasi	5396000	539.7	2000	1.66770869991648
126	1980	Menona	K. cochlearis	167000	16.8	2000	0.0169463778769005
126	1980	Menona	L. siciloides	14000	1.5	2000	-0.678780773506488
126	1980	Menona	M. edax	14000	1.5	2000	0.290842490561629
126	1986	Mendota	C. sphaericus	0	0.1	1000	-0.3536705331487
126	1986	Mendota	Calanoid copepods	15000	1.6	2000	-0.388374187680914
126	1986	Mendota	Cyclopoid copepods	0	0.1	3000	-2.19837427272283
126	1986	Mendota	D. mendotae	4000	0.5	1000	-0.163686589994179
126	1986	Mendota	D. thomasi	67000	6.8	2000	1.25128575353944
126	1986	Mendota	K. cochlearis	22000	2.3	2000	-0.56017954010842
126	1986	Mendota	L. siciloides	74000	7.5	2000	0.00125779830012505
126	1986	Mendota	M. edax	0	0.1	2000	-1.00711397353838
126	1986	Menona	C. sphaericus	50000	5.1	1000	0.0593437289820967
126	1986	Menona	Calanoid copepods	0	0.1	2000	-1.39651742153204
126	1986	Menona	Cyclopoid copepods	2432000	243.3	3000	2.22740833857721
126	1986	Menona	D. mendotae	23000	2.4	1000	1.25061620373616
126	1986	Menona	D. thomasi	19000	2	2000	0.148232236010968
126	1986	Menona	K. cochlearis	69000	7	2000	-0.271597226581324
126	1986	Menona	L. siciloides	19000	2	2000	-0.691572946139836
126	1986	Menona	M. edax	0	0.1	2000	-1.35352995267013
127	1985	Mendota	C. sphaericus	0	0.1	1000	-1.03135097143772
127	1985	Mendota	Calanoid copepods	270000	27.1	2000	0.931511514229047
127	1985	Mendota	Cyclopoid copepods	6940000	694.1	3000	1.8830408296096
127	1985	Mendota	D. mendotae	4000	0.5	1000	-0.237166534412632
127	1985	Mendota	D. thomasi	103000	10.4	2000	1.14258121160614
127	1985	Mendota	K. cochlearis	287000	28.8	2000	0.747441664724525
127	1985	Mendota	L. siciloides	70000	7.1	2000	0.339206673273534
127	1985	Mendota	M. edax	27000	2.8	2000	1.16953135342246
127	1985	Menona	C. sphaericus	204000	20.5	1000	0.540443175289078
127	1985	Menona	Calanoid copepods	503000	50.4	2000	1.55025008572313
127	1985	Menona	Cyclopoid copepods	2420000	242.1	3000	1.66258925296257
127	1985	Menona	D. mendotae	68000	6.9	1000	1.03007259669157
127	1985	Menona	D. thomasi	38000	3.9	2000	0.819971992890014
127	1985	Menona	K. cochlearis	494000	49.5	2000	0.892463943841419
127	1985	Menona	L. siciloides	47000	4.8	2000	0.443909129298258
127	1985	Menona	M. edax	28000	2.9	2000	1.11587727179887
127	1990	Mendota	C. sphaericus	4606	0.5606	1000	0.72468567423564
127	1990	Mendota	Calanoid copepods	23054	2.4054	2000	0.0612802758993112
127	1990	Mendota	Cyclopoid copepods	761330	76.233	3000	1.59864360373845
127	1990	Mendota	D. mendotae	4606	0.5606	1000	-0.339078571038441
127	1990	Mendota	D. thomasi	262989	26.3989	2000	1.20866169496401
127	1990	Mendota	L. siciloides	46131	4.7131	2000	0.0879018543706983
127	1990	Mendota	M. edax	4606	0.5606	2000	-0.128267557981984
127	1990	Menona	C. sphaericus	39463	4.0463	1000	1.18347597572069
127	1990	Menona	Calanoid copepods	325663	32.6663	2000	1.10291212737849
127	1990	Menona	Cyclopoid copepods	769755	77.0755	3000	1.58046263827854
127	1990	Menona	D. mendotae	108548	10.9548	1000	1.39704377121408
127	1990	Menona	D. thomasi	616784	61.7784	2000	1.96542886295513
127	1990	Menona	L. siciloides	74005	7.5005	2000	-0.0872833981005474
127	1990	Menona	M. edax	64145	6.5145	2000	1.03670538545093
127	1991	Mendota	C. sphaericus	0	0.1	1000	-0.324893067406716
127	1991	Mendota	Calanoid copepods	47065	4.8065	2000	0.171866546291769
127	1991	Mendota	Cyclopoid copepods	974610	97.561	3000	2.06714776531245
127	1991	Mendota	D. mendotae	0	0.1	1000	-0.462008534990756
127	1991	Mendota	D. thomasi	112994	11.3994	2000	0.907921706752375
127	1991	Mendota	L. siciloides	98858	9.9858	2000	0.763371934800986
127	1991	Mendota	M. edax	4704	0.5704	2000	0.228187249089413
127	1991	Menona	C. sphaericus	42374	4.3374	1000	1.53417938633313
127	1991	Menona	Calanoid copepods	23537	2.4537	2000	-0.2940785218137
127	1991	Menona	Cyclopoid copepods	362525	36.3525	3000	2.01440458566679
127	1991	Menona	D. mendotae	0	0.1	1000	-1.30414260428007
127	1991	Menona	D. thomasi	193031	19.4031	2000	1.29717155658037
127	1991	Menona	L. siciloides	98865	9.9865	2000	0.296651630406185
127	1991	Menona	M. edax	9399	1.0399	2000	-0.195226902728954
128	1989	Mendota	C. sphaericus	4930	0.593	1000	0.352361365235091
128	1989	Mendota	Calanoid copepods	0	0.1	2000	-1.37433850592594
128	1989	Mendota	Cyclopoid copepods	153173	15.4173	3000	1.88893703515014
128	1989	Mendota	D. mendotae	0	0.1	1000	-0.616975225671855
128	1989	Mendota	D. thomasi	69180	7.018	2000	1.12534798181452
128	1989	Mendota	L. siciloides	69180	7.018	2000	0.310167840551973
128	1989	Mendota	M. edax	0	0.1	2000	-1.09833094745708
128	1989	Menona	C. sphaericus	105456	10.6456	1000	0.856786330349853
128	1989	Menona	Calanoid copepods	80152	8.1152	2000	0.565443536104915
128	1989	Menona	Cyclopoid copepods	160304	16.1304	3000	1.63387796655332
128	1989	Menona	D. mendotae	0	0.1	1000	-1.12726774955153
128	1989	Menona	D. thomasi	194043	19.5043	2000	1.10360776155857
128	1989	Menona	L. siciloides	12652	1.3652	2000	-1.47709809625995
128	1989	Menona	M. edax	0	0.1	2000	-1.25534490127657
130	1978	Menona	C. sphaericus	10000	1.1	1000	-1.119245201424
130	1978	Menona	Calanoid copepods	23000	2.4	2000	-0.511739203860417
130	1978	Menona	Cyclopoid copepods	783000	78.4	3000	1.58920550279238
130	1978	Menona	D. mendotae	6000	0.7	1000	-0.340557350890117
130	1978	Menona	D. thomasi	746000	74.7	2000	1.87106113337288
130	1978	Menona	K. cochlearis	92000	9.3	2000	0.416316367713371
130	1978	Menona	L. siciloides	18000	1.9	2000	-1.06307436115161
130	1978	Menona	M. edax	5000	0.6	2000	-0.354590659526207
130	1983	Mendota	C. sphaericus	7000	0.8	1000	0.691612371376962
130	1983	Mendota	Calanoid copepods	0	0.1	2000	-1.48212140474133
130	1983	Mendota	Cyclopoid copepods	485000	48.6	3000	0.415838409932052
130	1983	Mendota	D. mendotae	0	0.1	1000	-1.21653458908547
130	1983	Mendota	D. thomasi	176000	17.7	2000	1.19200102416057
130	1983	Mendota	K. cochlearis	110000	11.1	2000	-1.30379676001927
130	1983	Mendota	L. siciloides	4000	0.5	2000	-1.8189352168462
130	1983	Mendota	M. edax	0	0.1	2000	-1.2240073268411
130	1983	Menona	C. sphaericus	27000	2.8	1000	1.20556629002365
130	1983	Menona	Calanoid copepods	0	0.1	2000	-1.6079490364868
130	1983	Menona	Cyclopoid copepods	214000	21.5	3000	0.873239632023698
130	1983	Menona	D. mendotae	0	0.1	1000	-0.705896113921776
130	1983	Menona	D. thomasi	23000	2.4	2000	0.342577585205666
130	1983	Menona	K. cochlearis	246000	24.7	2000	1.15339635349472
130	1983	Menona	L. siciloides	32000	3.3	2000	0.653295939656324
130	1983	Menona	M. edax	0	0.1	2000	-1.21046739622489
130	1993	Mendota	D. mendotae	9416	1.0416	1000	-0.759302968354083
130	1993	Menona	C. sphaericus	0	0.1	1000	-0.950374520990561
130	1993	Menona	Calanoid copepods	0	0.1	2000	-2.09662800231744
130	1993	Menona	Cyclopoid copepods	291352	29.2352	3000	1.70873996267381
130	1993	Menona	D. mendotae	0	0.1	1000	-0.862058120735532
130	1993	Menona	D. thomasi	13447	1.4447	2000	0.188232156999659
130	1993	Menona	L. siciloides	4482	0.5482	2000	-0.747300973056338
130	1993	Menona	M. edax	44823	4.5823	2000	2.08578267588344
131	1979	Menona	C. sphaericus	14000	1.5	1000	-0.515180346000762
131	1979	Menona	Calanoid copepods	114000	11.5	2000	0.774901467230318
131	1979	Menona	Cyclopoid copepods	2050000	205.1	3000	1.60969133815278
131	1979	Menona	D. mendotae	0	0.1	1000	-1.44550037591536
131	1979	Menona	D. thomasi	186000	18.7	2000	0.598135447107231
131	1979	Menona	K. cochlearis	10000	1.1	2000	-0.785667358305587
131	1979	Menona	L. siciloides	36000	3.7	2000	-0.1670821904973
131	1979	Menona	M. edax	0	0.1	2000	-1.16242961386562
131	1984	Mendota	C. sphaericus	4000	0.5	1000	-0.649646251311203
131	1984	Mendota	Calanoid copepods	8000	0.9	2000	-0.43523519389181
131	1984	Mendota	Cyclopoid copepods	617000	61.8	3000	0.837869226068493
131	1984	Mendota	D. mendotae	7000	0.8	1000	0.0254619676016942
131	1984	Mendota	D. thomasi	213000	21.4	2000	1.37070258781018
131	1984	Mendota	K. cochlearis	12000	1.3	2000	-0.571315179186238
131	1984	Mendota	L. siciloides	43000	4.4	2000	-0.476342947519436
131	1984	Mendota	M. edax	0	0.1	2000	-1.03402090518327
131	1984	Menona	C. sphaericus	232000	23.3	1000	0.724830449355233
131	1984	Menona	Calanoid copepods	246000	24.7	2000	0.952639753613871
131	1984	Menona	Cyclopoid copepods	1481000	148.2	3000	1.93999197661376
131	1984	Menona	D. mendotae	27000	2.8	1000	1.16029404148698
131	1984	Menona	D. thomasi	64000	6.5	2000	1.04607856692505
131	1984	Menona	K. cochlearis	3400000	340.1	2000	2.07379243434087
131	1984	Menona	L. siciloides	123000	12.4	2000	0.776131790260444
131	1984	Menona	M. edax	9000	1	2000	0.137466630363292
132	1987	Mendota	C. sphaericus	0	0.1	1000	-0.541259091958881
132	1987	Mendota	Calanoid copepods	197000	19.8	2000	0.890532721712948
132	1987	Mendota	Cyclopoid copepods	1838000	183.9	3000	1.52838742691666
132	1987	Mendota	D. mendotae	31000	3.2	1000	0.949405375983205
132	1987	Mendota	D. thomasi	407000	40.8	2000	1.34250918021566
132	1987	Mendota	K. cochlearis	2047000	204.8	2000	1.32240013666787
132	1987	Mendota	L. siciloides	77000	7.8	2000	-0.141690089575245
132	1987	Mendota	M. edax	8000	0.9	2000	0.283265593066146
132	1988	Mendota	C. sphaericus	14670	1.567	1000	1.96669961742208
132	1988	Mendota	Calanoid copepods	0	0.1	2000	-1.3265339629994
132	1988	Mendota	Cyclopoid copepods	58752	5.9752	3000	1.0348008747889
132	1988	Mendota	D. mendotae	0	0.1	1000	-0.465935046810178
132	1988	Mendota	D. thomasi	68540	6.954	2000	0.92953643939044
132	1988	Mendota	L. siciloides	39152	4.0152	2000	0.148298954813665
132	1988	Mendota	M. edax	19576	2.0576	2000	0.299390665483049
132	1988	Menona	C. sphaericus	10845	1.1845	1000	-0.0580622996312214
132	1988	Menona	Calanoid copepods	54227	5.5227	2000	0.581114586706913
132	1988	Menona	Cyclopoid copepods	227796	22.8796	3000	1.62557553358256
132	1988	Menona	D. mendotae	10845	1.1845	1000	0.919845002813565
132	1988	Menona	D. thomasi	444767	44.5767	2000	1.54718969029236
132	1988	Menona	L. siciloides	54227	5.5227	2000	0.520868815623574
132	1988	Menona	M. edax	21691	2.2691	2000	0.684628487088079
132	1992	Mendota	D. mendotae	8136	0.9136	1000	-0.653983959574845
132	1992	Menona	C. sphaericus	3780	0.478	1000	0.192039834300086
132	1992	Menona	Calanoid copepods	15121	1.6121	2000	0.105838745675218
132	1992	Menona	Cyclopoid copepods	147428	14.8428	3000	0.678075035856066
132	1992	Menona	D. mendotae	0	0.1	1000	-0.997182647394249
132	1992	Menona	D. thomasi	26462	2.7462	2000	0.84499084271642
132	1992	Menona	L. siciloides	26462	2.7462	2000	0.493051794595967
132	1992	Menona	M. edax	45363	4.6363	2000	0.733366296166222
132	1994	Mendota	D. mendotae	20340	2.134	1000	0.231936091242751
136	1977	Mendota	C. sphaericus	0	0.1	1000	-0.787683032204947
136	1977	Mendota	Calanoid copepods	153000	15.4	2000	0.603910628525183
136	1977	Mendota	Cyclopoid copepods	114000	11.5	3000	0.782131076640391
136	1977	Mendota	D. mendotae	10000	1.1	1000	-0.0637718306771816
136	1977	Mendota	D. thomasi	406000	40.7	2000	0.938293872508369
136	1977	Mendota	K. cochlearis	5000	0.6	2000	-0.538666480244355
136	1977	Mendota	L. siciloides	20000	2.1	2000	-1.52511132984433
136	1977	Mendota	M. edax	5000	0.6	2000	-0.162322106824002
136	1977	Menona	C. sphaericus	18000	1.9	1000	0.448723213264566
136	1977	Menona	Calanoid copepods	38000	3.9	2000	0.101715990318441
136	1977	Menona	Cyclopoid copepods	370000	37.1	3000	1.45816794871695
136	1977	Menona	D. mendotae	64000	6.5	1000	1.04089141084426
136	1977	Menona	D. thomasi	67000	6.8	2000	0.114319060488642
136	1977	Menona	K. cochlearis	7000	0.8	2000	0.0740753819637679
136	1977	Menona	L. siciloides	48000	4.9	2000	-0.753100317538424
136	1977	Menona	M. edax	0	0.1	2000	-0.92929605102722
138	1982	Kegonsa	C. sphaericus	1985000	198.6	1000	1.35184842666321
138	1982	Kegonsa	Calanoid copepods	634000	63.5	2000	1.58165717066112
138	1982	Kegonsa	Cyclopoid copepods	1029000	103	3000	1.92339292018272
138	1982	Kegonsa	D. mendotae	101000	10.2	1000	2.05393544304597
138	1982	Kegonsa	D. thomasi	10000	1.1	2000	0.237627698762995
138	1982	Kegonsa	K. cochlearis	560000	56.1	2000	1.09765782738621
138	1982	Kegonsa	L. siciloides	104000	10.5	2000	0.916681871156521
138	1982	Kegonsa	M. edax	3000	0.4	2000	0.53859780321242
138	1982	Mendota	C. sphaericus	31000	3.2	1000	0.645073022972739
138	1982	Mendota	Calanoid copepods	240000	24.1	2000	1.04783503662317
138	1982	Mendota	Cyclopoid copepods	6667000	666.8	3000	2.01369444898377
138	1982	Mendota	D. mendotae	13000	1.4	1000	0.421183205913709
138	1982	Mendota	D. thomasi	413000	41.4	2000	1.31477954427663
138	1982	Mendota	K. cochlearis	31000	3.2	2000	-0.0029949659368994
138	1982	Mendota	L. siciloides	67000	6.8	2000	0.271983717695112
138	1982	Mendota	M. edax	40000	4.1	2000	1.51194374991134
138	1982	Menona	C. sphaericus	53000	5.4	1000	1.01385456222143
138	1982	Menona	Calanoid copepods	67000	6.8	2000	0.642723160748912
138	1982	Menona	Cyclopoid copepods	2522000	252.3	3000	2.50534139586239
138	1982	Menona	D. mendotae	0	0.1	1000	-1.06115984065838
138	1982	Menona	D. thomasi	138000	13.9	2000	1.25497984050007
138	1982	Menona	K. cochlearis	67000	6.8	2000	0.0504668609562732
138	1982	Menona	L. siciloides	40000	4.1	2000	0.431033801666277
138	1982	Menona	M. edax	67000	6.8	2000	1.77698066196101
138	1982	Waubesa	C. sphaericus	946000	94.7	1000	1.87780550839662
138	1982	Waubesa	Calanoid copepods	405000	40.6	2000	1.32615714152638
138	1982	Waubesa	Cyclopoid copepods	883000	88.4	3000	1.85173971960557
138	1982	Waubesa	D. mendotae	43000	4.4	1000	1.5420913141112
138	1982	Waubesa	D. thomasi	0	0.1	2000	-0.525220596828596
138	1982	Waubesa	K. cochlearis	395000	39.6	2000	0.581991354180088
138	1982	Waubesa	L. siciloides	78000	7.9	2000	0.723466620648005
138	1982	Waubesa	M. edax	15000	1.6	2000	0.382924486261746
138	1987	Mendota	C. sphaericus	0	0.1	1000	-0.541259091958881
138	1987	Mendota	Calanoid copepods	493000	49.4	2000	1.50612094033455
138	1987	Mendota	Cyclopoid copepods	1325000	132.6	3000	1.31790697476871
138	1987	Mendota	D. mendotae	69000	7	1000	1.42884573497883
138	1987	Mendota	D. thomasi	210000	21.1	2000	0.938097506138601
138	1987	Mendota	K. cochlearis	2813000	281.4	2000	1.54944138121757
138	1987	Mendota	L. siciloides	134000	13.5	2000	0.712117969686984
138	1987	Mendota	M. edax	5000	0.6	2000	-0.00550670587737968
139	1981	Kegonsa	C. sphaericus	326000	32.7	1000	0.57085868889649
139	1981	Kegonsa	Calanoid copepods	14000	1.5	2000	0.137266434979143
139	1981	Kegonsa	Cyclopoid copepods	7000	0.8	3000	-0.00936907238598103
139	1981	Kegonsa	D. mendotae	104000	10.5	1000	2.03761781711858
139	1981	Kegonsa	D. thomasi	427000	42.8	2000	1.25878492255676
139	1981	Kegonsa	K. cochlearis	448000	44.9	2000	0.377097081612324
139	1981	Kegonsa	L. siciloides	20000	2.1	2000	0.344028852003818
139	1981	Kegonsa	M. edax	7000	0.8	2000	0.538210499675552
139	1981	Mendota	C. sphaericus	62000	6.3	1000	0.436851482460586
139	1981	Mendota	Calanoid copepods	0	0.1	2000	-1.25788150474702
139	1981	Mendota	Cyclopoid copepods	882000	88.3	3000	1.31144673126042
139	1981	Mendota	D. mendotae	141000	14.2	1000	1.74017714555156
139	1981	Mendota	D. thomasi	12000	1.3	2000	-0.292055595509677
139	1981	Mendota	K. cochlearis	4436000	443.7	2000	1.48833170945521
139	1981	Mendota	L. siciloides	0	0.1	2000	-1.46788096229092
139	1981	Mendota	M. edax	24000	2.5	2000	0.453634162187862
139	1981	Menona	C. sphaericus	29000	3	1000	0.0240963240763356
139	1981	Menona	Calanoid copepods	176000	17.7	2000	1.41868453243723
139	1981	Menona	Cyclopoid copepods	1227000	122.8	3000	1.37727440646093
139	1981	Menona	D. mendotae	224000	22.5	1000	1.98655342092777
139	1981	Menona	D. thomasi	0	0.1	2000	-1.15077800798373
139	1981	Menona	K. cochlearis	2497000	249.8	2000	1.33098469520284
139	1981	Menona	L. siciloides	66000	6.7	2000	0.426622249392123
139	1981	Menona	M. edax	0	0.1	2000	-1.10423639013295
139	1981	Waubesa	C. sphaericus	278000	27.9	1000	0.530564410642908
139	1981	Waubesa	Calanoid copepods	53000	5.4	2000	0.637352877067042
139	1981	Waubesa	Cyclopoid copepods	0	0.1	3000	-0.577109060749253
139	1981	Waubesa	D. mendotae	49000	5	1000	1.0049688518107
139	1981	Waubesa	D. thomasi	263000	26.4	2000	0.673945011439597
139	1981	Waubesa	K. cochlearis	488000	48.9	2000	0.267185270952881
139	1981	Waubesa	L. siciloides	8000	0.9	2000	-0.629396392843124
139	1981	Waubesa	M. edax	15000	1.6	2000	1.04508620661077
139	1987	Menona	C. sphaericus	45000	4.6	1000	0.238538703981879
139	1987	Menona	Calanoid copepods	129000	13	2000	1.06014244038877
139	1987	Menona	Cyclopoid copepods	136000	13.7	3000	0.610833879962725
139	1987	Menona	D. mendotae	0	0.1	1000	-0.750233984505426
139	1987	Menona	D. thomasi	49000	5	2000	0.534936756096951
139	1987	Menona	K. cochlearis	106000	10.7	2000	-0.380958285910181
139	1987	Menona	L. siciloides	38000	3.9	2000	-0.139243729835647
139	1987	Menona	M. edax	11000	1.2	2000	0.0093406325194209
140	1986	Mendota	C. sphaericus	4000	0.5	1000	2.49138134466857
140	1986	Mendota	Calanoid copepods	362000	36.3	2000	1.3418084726368
140	1986	Mendota	Cyclopoid copepods	2002000	200.3	3000	2.04728322367248
140	1986	Mendota	D. mendotae	36000	3.7	1000	1.22902304173235
140	1986	Mendota	D. thomasi	7000	0.8	2000	-0.06676660452889
140	1986	Mendota	K. cochlearis	145000	14.6	2000	0.379501891194003
140	1986	Mendota	L. siciloides	26000	2.7	2000	-1.53819473284862
140	1986	Mendota	M. edax	0	0.1	2000	-1.00711397353838
140	1986	Menona	C. sphaericus	79000	8	1000	0.313108462558724
140	1986	Menona	Calanoid copepods	47000	4.8	2000	0.638781616487873
140	1986	Menona	Cyclopoid copepods	964000	96.5	3000	1.59947879903753
140	1986	Menona	D. mendotae	12000	1.3	1000	0.724478426365846
140	1986	Menona	D. thomasi	15000	1.6	2000	-0.00799536397849615
140	1986	Menona	K. cochlearis	12000	1.3	2000	-1.13926458992806
140	1986	Menona	L. siciloides	15000	1.6	2000	-0.992266188252531
140	1986	Menona	M. edax	9000	1	2000	0.174631450849344
140	1991	Menona	C. sphaericus	65898	6.6898	1000	1.80146153644093
140	1991	Menona	Calanoid copepods	122409	12.3409	2000	1.01975679327268
140	1991	Menona	Cyclopoid copepods	84735	8.5735	3000	0.606488070069767
140	1991	Menona	D. mendotae	0	0.1	1000	-1.30414260428007
140	1991	Menona	D. thomasi	32949	3.3949	2000	0.0381696166150149
140	1991	Menona	L. siciloides	32949	3.3949	2000	-1.18585388331777
140	1991	Menona	M. edax	0	0.1	2000	-1.88419353827751
141	1976	Kegonsa	C. sphaericus	62000	6.3	1000	0.973580528988606
141	1976	Kegonsa	Calanoid copepods	211000	21.2	2000	0.566023106965748
141	1976	Kegonsa	Cyclopoid copepods	0	0.1	3000	-0.316227766016838
141	1976	Kegonsa	D. mendotae	11000	1.2	1000	0.0220394590585603
141	1976	Kegonsa	D. thomasi	164000	16.5	2000	0.74685422290133
141	1976	Kegonsa	K. cochlearis	0	0.1	2000	-0.913697598113728
141	1976	Kegonsa	L. siciloides	36000	3.7	2000	-1.21989641526191
141	1976	Kegonsa	M. edax	0	0.1	2000	-0.471942355341316
141	1976	Waubesa	C. sphaericus	57000	5.8	1000	0.842246426591608
141	1976	Waubesa	Calanoid copepods	107000	10.8	2000	0.150849611324972
141	1976	Waubesa	Cyclopoid copepods	0	0.1	3000	-0.333333333333334
141	1976	Waubesa	D. mendotae	57000	5.8	1000	0.483447647290224
141	1976	Waubesa	D. thomasi	147000	14.8	2000	0.904460303854218
141	1976	Waubesa	K. cochlearis	0	0.1	2000	-0.716935957165614
141	1976	Waubesa	L. siciloides	102000	10.3	2000	-0.287535067485121
141	1976	Waubesa	M. edax	0	0.1	2000	-0.840294597632852
141	1979	Menona	C. sphaericus	22000	2.3	1000	-0.345824115624202
141	1979	Menona	Calanoid copepods	155000	15.6	2000	1.00839514718515
141	1979	Menona	Cyclopoid copepods	1378000	137.9	3000	1.41380170203523
141	1979	Menona	D. mendotae	3000	0.4	1000	-0.452718846267617
141	1979	Menona	D. thomasi	326000	32.7	2000	0.992248318077938
141	1979	Menona	K. cochlearis	242000	24.3	2000	0.869631480804926
141	1979	Menona	L. siciloides	19000	2	2000	-0.782114689265955
141	1979	Menona	M. edax	0	0.1	2000	-1.16242961386562
141	1980	Menona	C. sphaericus	19000	2	1000	-0.911761240334576
141	1980	Menona	Calanoid copepods	164000	16.5	2000	0.930792666676353
141	1980	Menona	Cyclopoid copepods	124000	12.5	3000	-0.141749340242983
141	1980	Menona	D. mendotae	25000	2.6	1000	0.338621468593595
141	1980	Menona	D. thomasi	677000	67.8	2000	0.900420364374221
141	1980	Menona	K. cochlearis	2581000	258.2	2000	2.33484250161423
141	1980	Menona	L. siciloides	23000	2.4	2000	-0.286590485557185
141	1980	Menona	M. edax	6000	0.7	2000	-0.256616415641763
141	1985	Kegonsa	C. sphaericus	725000	72.6	1000	1.69040678316997
141	1985	Kegonsa	Calanoid copepods	109000	11	2000	0.467829927677585
141	1985	Kegonsa	Cyclopoid copepods	109000	11	3000	0.487752904246669
141	1985	Kegonsa	D. mendotae	47000	4.8	1000	1.60657056351018
141	1985	Kegonsa	D. thomasi	0	0.1	2000	-0.72112434452918
141	1985	Kegonsa	K. cochlearis	207000	20.8	2000	0.62328992740791
141	1985	Kegonsa	L. siciloides	93000	9.4	2000	0.903137548839565
141	1985	Kegonsa	M. edax	0	0.1	2000	-0.526461116873307
141	1985	Mendota	C. sphaericus	14000	1.5	1000	0.00442516394324755
141	1985	Mendota	Calanoid copepods	741000	74.2	2000	1.46080426547215
141	1985	Mendota	Cyclopoid copepods	512000	51.3	3000	0.67290319100826
141	1985	Mendota	D. mendotae	43000	4.4	1000	1.11914753973868
141	1985	Mendota	D. thomasi	0	0.1	2000	-0.892905076580587
141	1985	Mendota	K. cochlearis	768000	76.9	2000	1.19545680452078
141	1985	Mendota	L. siciloides	77000	7.8	2000	0.415777714950481
141	1985	Mendota	M. edax	18000	1.9	2000	0.840409427242606
141	1985	Menona	C. sphaericus	171000	17.2	1000	0.458250852212612
141	1985	Menona	Calanoid copepods	380000	38.1	2000	1.39987170560422
141	1985	Menona	Cyclopoid copepods	2721000	272.2	3000	1.72321822641298
141	1985	Menona	D. mendotae	185000	18.6	1000	1.57742886888484
141	1985	Menona	D. thomasi	16000	1.7	2000	0.340805578896514
141	1985	Menona	K. cochlearis	244000	24.5	2000	0.543533728402985
141	1985	Menona	L. siciloides	49000	5	2000	0.484426413973815
141	1985	Menona	M. edax	45000	4.6	2000	1.46838520880486
141	1985	Waubesa	C. sphaericus	956000	95.7	1000	1.06388241704749
141	1985	Waubesa	Calanoid copepods	128000	12.9	2000	1.51574682289458
141	1985	Waubesa	Cyclopoid copepods	288000	28.9	3000	0.862268017726797
141	1985	Waubesa	D. mendotae	62000	6.3	1000	1.5137035283502
141	1985	Waubesa	D. thomasi	0	0.1	2000	-0.531756682113
141	1985	Waubesa	K. cochlearis	114000	11.5	2000	0.0248280550530076
141	1985	Waubesa	L. siciloides	73000	7.4	2000	0.62366717415824
141	1985	Waubesa	M. edax	9000	1	2000	-0.0405422223394132
141	1990	Mendota	C. sphaericus	0	0.1	1000	-0.792511773736383
141	1990	Mendota	Calanoid copepods	68640	6.964	2000	0.682666217079921
141	1990	Mendota	Cyclopoid copepods	663576	66.4576	3000	1.49884553639825
141	1990	Mendota	D. mendotae	4560	0.556	1000	-0.34451479410842
141	1990	Mendota	D. thomasi	274584	27.5584	2000	1.25272436325423
141	1990	Mendota	L. siciloides	4560	0.556	2000	-1.40845160055696
141	1990	Mendota	M. edax	9144	1.0144	2000	0.326489450725469
141	1990	Menona	C. sphaericus	0	0.1	1000	-1.00408543189189
141	1990	Menona	Calanoid copepods	377862	37.8862	2000	1.18939991550454
141	1990	Menona	Cyclopoid copepods	253555	25.4555	3000	0.839036518344099
141	1990	Menona	D. mendotae	178984	17.9984	1000	1.7097388599143
141	1990	Menona	D. thomasi	154127	15.5127	2000	0.278794620802096
141	1990	Menona	L. siciloides	59661	6.0661	2000	-0.302489220032756
141	1990	Menona	M. edax	54677	5.5677	2000	0.918345606951676
142	1976	Mendota	C. sphaericus	0	0.1	1000	-1.07133864577372
142	1976	Mendota	Calanoid copepods	67000	6.8	2000	0.464820186486038
142	1976	Mendota	Cyclopoid copepods	0	0.1	3000	-1.09056078343038
142	1976	Mendota	D. mendotae	2000	0.3	1000	-0.490629146302596
142	1976	Mendota	D. thomasi	157000	15.8	2000	0.854375212952614
142	1976	Mendota	K. cochlearis	0	0.1	2000	-0.6510510061173
142	1976	Mendota	L. siciloides	4000	0.5	2000	-2.73377725920298
142	1976	Mendota	M. edax	0	0.1	2000	-0.811712059907829
142	1976	Menona	C. sphaericus	61000	6.2	1000	1.66562633427997
142	1976	Menona	Calanoid copepods	133000	13.4	2000	0.713199496684488
142	1976	Menona	Cyclopoid copepods	0	0.1	3000	-1.51175764608039
142	1976	Menona	D. mendotae	14000	1.5	1000	0.202012975372105
142	1976	Menona	D. thomasi	0	0.1	2000	-1.91648244439352
142	1976	Menona	K. cochlearis	0	0.1	2000	-0.780926324186658
142	1976	Menona	L. siciloides	58000	5.9	2000	-0.78553299517513
142	1976	Menona	M. edax	0	0.1	2000	-1.29120353288664
142	1980	Mendota	C. sphaericus	102000	10.3	1000	0.340459946235943
142	1980	Mendota	Calanoid copepods	9000	1	2000	-0.967517661603557
142	1980	Mendota	Cyclopoid copepods	2458000	245.9	3000	1.40143746399386
142	1980	Mendota	D. mendotae	16000	1.7	1000	0.75955938974752
142	1980	Mendota	D. thomasi	1160000	116.1	2000	1.04893568728571
142	1980	Mendota	K. cochlearis	156000	15.7	2000	0.0888662354028861
142	1980	Mendota	L. siciloides	0	0.1	2000	-2.50104162722692
142	1980	Mendota	M. edax	31000	3.2	2000	0.847721918243212
142	1984	Kegonsa	C. sphaericus	40000	4.1	1000	0.495052742479686
142	1984	Kegonsa	Calanoid copepods	196000	19.7	2000	0.948489179194224
142	1984	Kegonsa	Cyclopoid copepods	284000	28.5	3000	1.08230514190414
142	1984	Kegonsa	D. mendotae	67000	6.8	1000	1.2157726290814
142	1984	Kegonsa	D. thomasi	0	0.1	2000	-0.646447822590116
142	1984	Kegonsa	K. cochlearis	2516000	251.7	2000	1.7225086668592
142	1984	Kegonsa	L. siciloides	22000	2.3	2000	-0.899734682281742
142	1984	Mendota	C. sphaericus	16000	1.7	1000	-0.124987550476999
142	1984	Mendota	Calanoid copepods	173000	17.4	2000	1.06199357147478
142	1984	Mendota	Cyclopoid copepods	1306000	130.7	3000	1.39481762694772
142	1984	Mendota	D. mendotae	6000	0.7	1000	-0.0559297346074666
142	1984	Mendota	D. thomasi	227000	22.8	2000	1.40399041106535
142	1984	Mendota	K. cochlearis	54000	5.5	2000	0.263969169472807
142	1984	Mendota	L. siciloides	16000	1.7	2000	-1.6129407633112
142	1984	Mendota	M. edax	0	0.1	2000	-1.03402090518327
142	1984	Menona	C. sphaericus	201000	20.2	1000	0.611399932133929
142	1984	Menona	Calanoid copepods	91000	9.2	2000	0.412053354974199
142	1984	Menona	Cyclopoid copepods	477000	47.8	3000	1.10226777809618
142	1984	Menona	D. mendotae	12000	1.3	1000	0.566453138340594
142	1984	Menona	D. thomasi	19000	2	2000	0.284578858560539
142	1984	Menona	K. cochlearis	1963000	196.4	2000	1.6664313829726
142	1984	Menona	L. siciloides	32000	3.3	2000	-1.09824205621704
142	1984	Menona	M. edax	0	0.1	2000	-1.27002391433419
142	1984	Waubesa	C. sphaericus	214000	21.5	1000	-0.0895977133223784
142	1984	Waubesa	C. sphaericus	499000	50	1000	0.602369209572243
142	1984	Waubesa	Calanoid copepods	156000	15.7	2000	0.923211266760331
142	1984	Waubesa	Calanoid copepods	213000	21.4	2000	1.15811017739596
142	1984	Waubesa	Cyclopoid copepods	334000	33.5	3000	1.21113726262753
142	1984	Waubesa	Cyclopoid copepods	58000	5.9	3000	0.0552710017858094
142	1984	Waubesa	D. mendotae	17000	1.8	1000	1.07446713645038
142	1984	Waubesa	D. mendotae	28000	2.9	1000	1.39749448143605
142	1984	Waubesa	D. thomasi	0	0.1	2000	-0.857399277571918
142	1984	Waubesa	K. cochlearis	2446000	244.7	2000	1.30491789044021
142	1984	Waubesa	K. cochlearis	227000	22.8	2000	0.152526842387507
142	1984	Waubesa	L. siciloides	25000	2.6	2000	-0.729742522354944
142	1984	Waubesa	L. siciloides	92000	9.3	2000	0.741972950521161
142	1984	Waubesa	M. edax	15000	1.6	2000	0.399242354107682
142	1989	Mendota	C. sphaericus	17921	1.8921	1000	1.27872129264805
142	1989	Mendota	Calanoid copepods	8949	0.9949	2000	-0.446193377276439
142	1989	Mendota	Cyclopoid copepods	62737	6.3737	3000	1.14438788253726
142	1989	Mendota	D. mendotae	0	0.1	1000	-0.616975225671855
142	1989	Mendota	D. thomasi	76184	7.7184	2000	1.19743243668646
142	1989	Mendota	L. siciloides	26894	2.7894	2000	-0.447509385909879
142	1989	Mendota	M. edax	4474	0.5474	2000	-0.173686530172801
142	1989	Menona	C. sphaericus	17468	1.8468	1000	-0.158330450771103
142	1989	Menona	Calanoid copepods	74272	7.5272	2000	0.523018178137765
142	1989	Menona	Cyclopoid copepods	69894	7.0894	3000	0.948581776633056
142	1989	Menona	D. mendotae	0	0.1	1000	-1.12726774955153
142	1989	Menona	D. thomasi	104852	10.5852	2000	0.599261764320818
142	1989	Menona	L. siciloides	13090	1.409	2000	-1.44268435517842
142	1989	Menona	M. edax	13090	1.409	2000	0.209650762269472
142	1991	Mendota	C. sphaericus	0	0.1	1000	-0.324893067406716
142	1991	Mendota	Calanoid copepods	127110	12.811	2000	0.734647652483206
142	1991	Mendota	Cyclopoid copepods	338990	33.999	3000	1.45981245543972
142	1991	Mendota	D. mendotae	0	0.1	1000	-0.462008534990756
142	1991	Mendota	D. thomasi	42362	4.3362	2000	0.16370333018282
142	1991	Mendota	L. siciloides	47082	4.8082	2000	-0.517848632735527
142	1991	Mendota	M. edax	4696	0.5696	2000	0.227034898024324
144	1978	Menona	C. sphaericus	72000	7.3	1000	0.0117916132507879
144	1978	Menona	Calanoid copepods	105000	10.6	2000	0.708681176254845
144	1978	Menona	Cyclopoid copepods	1031000	103.2	3000	1.74571364964838
144	1978	Menona	D. mendotae	22000	2.3	1000	0.547349153593715
144	1978	Menona	D. thomasi	67000	6.8	2000	0.211694422931416
144	1978	Menona	K. cochlearis	611000	61.2	2000	1.34076625540904
144	1978	Menona	L. siciloides	14000	1.5	2000	-1.39645947648188
144	1978	Menona	M. edax	4000	0.5	2000	-0.508162621040175
144	1979	Mendota	C. sphaericus	19000	2	1000	0.141741379088573
144	1979	Mendota	Calanoid copepods	33000	3.4	2000	0.520485057819556
144	1979	Mendota	Cyclopoid copepods	2635000	263.6	3000	2.05142561961418
144	1979	Mendota	D. mendotae	0	0.1	1000	-1.29840447232812
144	1979	Mendota	D. thomasi	62000	6.3	2000	0.0380913189069931
144	1979	Mendota	K. cochlearis	9000	1	2000	-1.01276161672507
144	1979	Mendota	L. siciloides	9000	1	2000	-0.96535694197656
144	1979	Mendota	M. edax	14000	1.5	2000	0.232051943581221
144	1983	Kegonsa	C. sphaericus	40000	4.1	1000	1.01059811423051
144	1983	Kegonsa	Calanoid copepods	36000	3.7	2000	0.268172633844983
144	1983	Kegonsa	Cyclopoid copepods	70000	7.1	3000	0.265906110663762
144	1983	Kegonsa	D. mendotae	0	0.1	1000	-0.554909064820018
144	1983	Kegonsa	D. thomasi	6000	0.7	2000	0.414370306874712
144	1983	Kegonsa	K. cochlearis	60000	6.1	2000	0.453426437987052
144	1983	Kegonsa	L. siciloides	8000	0.9	2000	-1.13020838596146
144	1983	Kegonsa	M. edax	2000	0.3	2000	-0.26562446315135
144	1983	Mendota	C. sphaericus	6000	0.7	1000	0.585495804853161
144	1983	Mendota	Calanoid copepods	54000	5.5	2000	0.427385191956494
144	1983	Mendota	Cyclopoid copepods	7112000	711.3	3000	1.59168023493103
144	1983	Mendota	D. mendotae	2000	0.3	1000	-0.474265279912887
144	1983	Mendota	D. thomasi	351000	35.2	2000	1.52025255375438
144	1983	Mendota	K. cochlearis	1050000	105.1	2000	0.792938530893758
144	1983	Mendota	L. siciloides	24000	2.5	2000	-0.184211169272246
144	1983	Mendota	M. edax	12000	1.3	2000	0.907826995181184
144	1983	Menona	C. sphaericus	27000	2.8	1000	1.20556629002365
144	1983	Menona	Calanoid copepods	41000	4.2	2000	0.545775767408958
144	1983	Menona	Cyclopoid copepods	1939000	194	3000	2.3155624064444
144	1983	Menona	D. mendotae	0	0.1	1000	-0.705896113921776
144	1983	Menona	D. thomasi	362000	36.3	2000	1.74530705268361
144	1983	Menona	K. cochlearis	154000	15.5	2000	0.915046770186026
144	1983	Menona	L. siciloides	36000	3.7	2000	0.738220952988504
144	1983	Menona	M. edax	23000	2.4	2000	1.1898421314769
144	1983	Waubesa	C. sphaericus	18000	1.9	1000	0.818983500336886
144	1983	Waubesa	Calanoid copepods	164000	16.5	2000	0.785907294645186
144	1983	Waubesa	Cyclopoid copepods	606000	60.7	3000	1.52882306496598
144	1983	Waubesa	D. mendotae	0	0.1	1000	-0.999354012261153
144	1983	Waubesa	D. thomasi	44000	4.5	2000	1.27597812398875
144	1983	Waubesa	K. cochlearis	133000	13.4	2000	0.671332157979076
144	1983	Waubesa	L. siciloides	27000	2.8	2000	-1.00803698235724
144	1983	Waubesa	M. edax	4000	0.5	2000	-0.165127977821071
144	1994	Mendota	D. mendotae	103583	10.4583	1000	1.74824644230563
145	1993	Mendota	D. mendotae	14747	1.5747	1000	-0.159836012159592
145	1993	Menona	C. sphaericus	24954	2.5954	1000	1.1477999084776
145	1993	Menona	Calanoid copepods	44918	4.5918	2000	0.278562425133499
145	1993	Menona	Cyclopoid copepods	94826	9.5826	3000	0.546784515503641
145	1993	Menona	D. mendotae	0	0.1	1000	-0.862058120735532
145	1993	Menona	D. thomasi	19963	2.0963	2000	0.437074496171732
145	1993	Menona	L. siciloides	0	0.1	2000	-1.67410124192344
145	1993	Menona	M. edax	0	0.1	2000	-0.815856013027305
146	1987	Mendota	C. sphaericus	4000	0.5	1000	1.33280856717339
146	1987	Mendota	Calanoid copepods	332000	33.3	2000	1.24035199923029
146	1987	Mendota	Cyclopoid copepods	362000	36.3	3000	0.485655813046087
146	1987	Mendota	D. mendotae	128000	12.9	1000	1.80327770284288
146	1987	Mendota	D. thomasi	116000	11.7	2000	0.577520648353589
146	1987	Mendota	K. cochlearis	1889000	189	2000	1.26503686953973
146	1987	Mendota	L. siciloides	69000	7	2000	-0.309507058624746
146	1987	Mendota	M. edax	0	0.1	2000	-1.01977263229431
146	1988	Mendota	C. sphaericus	14789	1.5789	1000	1.97386555105307
146	1988	Mendota	Calanoid copepods	0	0.1	2000	-1.3265339629994
146	1988	Mendota	Cyclopoid copepods	69062	7.0062	3000	1.14983181018812
146	1988	Mendota	D. mendotae	0	0.1	1000	-0.465935046810178
146	1988	Mendota	D. thomasi	34531	3.5531	2000	0.592568429287542
146	1988	Mendota	L. siciloides	98663	9.9663	2000	0.884976956064651
146	1988	Mendota	M. edax	24648	2.5648	2000	0.497420080310317
146	1988	Menona	C. sphaericus	4770	0.577	1000	-0.545264426094044
146	1988	Menona	Calanoid copepods	62180	6.318	2000	0.693514059695906
146	1988	Menona	Cyclopoid copepods	14331	1.5331	3000	-0.112743144112898
146	1988	Menona	D. mendotae	0	0.1	1000	-1.08899184319173
146	1988	Menona	D. thomasi	205682	20.6682	2000	1.10076129570488
146	1988	Menona	L. siciloides	47827	4.8827	2000	0.361006218245379
146	1988	Menona	M. edax	9561	1.0561	2000	-0.0197199726121562
147	1992	Menona	C. sphaericus	39927	4.0927	1000	1.51199930282558
147	1992	Menona	Calanoid copepods	89835	9.0835	2000	1.70140866167795
147	1992	Menona	Cyclopoid copepods	154716	15.5716	3000	0.711298647895851
147	1992	Menona	D. mendotae	4991	0.5991	1000	0.342118805788867
147	1992	Menona	D. thomasi	9982	1.0982	2000	0.264596890484207
147	1992	Menona	L. siciloides	4991	0.5991	2000	-0.839580021959289
147	1992	Menona	M. edax	24969	2.5969	2000	0.186852538204394
152	1982	Kegonsa	C. sphaericus	184000	18.5	1000	0.181119965411441
152	1982	Kegonsa	Calanoid copepods	2e+05	20.1	2000	1.01212217308926
152	1982	Kegonsa	Cyclopoid copepods	250000	25.1	3000	0.856467670821711
152	1982	Kegonsa	D. mendotae	34000	3.5	1000	1.31866175371608
152	1982	Kegonsa	D. thomasi	0	0.1	2000	-0.847821108640502
152	1982	Kegonsa	K. cochlearis	8000	0.9	2000	-2.04254076226436
152	1982	Kegonsa	L. siciloides	215000	21.6	2000	1.33777297937247
152	1982	Kegonsa	M. edax	4000	0.5	2000	0.815253373725867
152	1982	Mendota	C. sphaericus	0	0.1	1000	-0.94511091915469
152	1982	Mendota	Calanoid copepods	677000	67.8	2000	1.54600869237314
152	1982	Mendota	Cyclopoid copepods	3861000	386.2	3000	1.69179874768617
152	1982	Mendota	D. mendotae	122000	12.3	1000	1.65875882249839
152	1982	Mendota	D. thomasi	65000	6.6	2000	0.449912827413923
152	1982	Mendota	K. cochlearis	34000	3.5	2000	0.0428216601750896
152	1982	Mendota	L. siciloides	57000	5.8	2000	0.0271074969188363
152	1982	Mendota	M. edax	11000	1.2	2000	0.501059118522269
152	1982	Menona	C. sphaericus	10000	1.1	1000	-0.125153809969128
152	1982	Menona	Calanoid copepods	92000	9.3	2000	0.837895278562642
152	1982	Menona	Cyclopoid copepods	438000	43.9	3000	0.906946836498158
152	1982	Menona	D. mendotae	0	0.1	1000	-1.06115984065838
152	1982	Menona	D. thomasi	20000	2.1	2000	0.250287101371277
152	1982	Menona	K. cochlearis	96000	9.7	2000	0.238827039033229
152	1982	Menona	L. siciloides	43000	4.4	2000	0.564966610256719
152	1982	Menona	M. edax	16000	1.7	2000	0.642573085979801
152	1982	Waubesa	C. sphaericus	193000	19.4	1000	0.647968787888231
152	1982	Waubesa	Calanoid copepods	72000	7.3	2000	0.467833927443524
152	1982	Waubesa	Cyclopoid copepods	206000	20.7	3000	0.181994299443636
152	1982	Waubesa	D. mendotae	4000	0.5	1000	0.0362759067192416
152	1982	Waubesa	D. thomasi	0	0.1	2000	-0.525220596828596
152	1982	Waubesa	K. cochlearis	27000	2.8	2000	-1.29970045243108
152	1982	Waubesa	L. siciloides	72000	7.3	2000	0.591580296356106
152	1982	Waubesa	M. edax	9000	1	2000	0.0357151440824059
152	1987	Menona	C. sphaericus	63000	6.4	1000	0.415595089780165
152	1987	Menona	Calanoid copepods	195000	19.6	2000	1.33309298364683
152	1987	Menona	Cyclopoid copepods	24000	2.5	3000	-0.625132228242117
152	1987	Menona	D. mendotae	0	0.1	1000	-0.750233984505426
152	1987	Menona	D. thomasi	15000	1.6	2000	-0.038559900535523
152	1987	Menona	K. cochlearis	73000	7.4	2000	-0.741095686962973
152	1987	Menona	L. siciloides	20000	2.1	2000	-0.82072406812391
152	1987	Menona	M. edax	10000	1.1	2000	-0.0477095333776093
153	1976	Mendota	C. sphaericus	21000	2.2	1000	1.12723986131578
153	1976	Mendota	Calanoid copepods	54000	5.5	2000	0.357186460419624
153	1976	Mendota	Cyclopoid copepods	21000	2.2	3000	0.547925744505968
153	1976	Mendota	D. mendotae	21000	2.2	1000	1.05757243891218
153	1976	Mendota	D. thomasi	169000	17	2000	0.916162115161521
153	1976	Mendota	K. cochlearis	0	0.1	2000	-0.6510510061173
153	1976	Mendota	L. siciloides	103000	10.4	2000	0.429319165363185
153	1976	Mendota	M. edax	0	0.1	2000	-0.811712059907829
153	1976	Menona	C. sphaericus	96000	9.7	1000	1.9332589815904
153	1976	Menona	Calanoid copepods	351000	35.2	2000	1.36892689905701
153	1976	Menona	Cyclopoid copepods	88000	8.9	3000	0.450992600493487
153	1976	Menona	D. mendotae	4000	0.5	1000	-0.620444803396373
153	1976	Menona	D. thomasi	33000	3.4	2000	-0.135410303046392
153	1976	Menona	K. cochlearis	0	0.1	2000	-0.780926324186658
153	1976	Menona	L. siciloides	113000	11.4	2000	0.21174610303087
153	1976	Menona	M. edax	21000	2.2	2000	0.43324320941058
153	1981	Kegonsa	C. sphaericus	261000	26.2	1000	0.469202773918864
153	1981	Kegonsa	Calanoid copepods	21000	2.2	2000	0.392998611703474
153	1981	Kegonsa	Cyclopoid copepods	0	0.1	3000	-0.943671135848302
153	1981	Kegonsa	D. mendotae	8000	0.9	1000	0.511184227579886
153	1981	Kegonsa	D. thomasi	16000	1.7	2000	-0.155389427003807
153	1981	Kegonsa	K. cochlearis	85000	8.6	2000	-0.990373508883099
153	1981	Kegonsa	L. siciloides	0	0.1	2000	-1.95285513077158
153	1981	Kegonsa	M. edax	0	0.1	2000	-1.03160781074771
153	1981	Mendota	C. sphaericus	54000	5.5	1000	0.359402001579972
153	1981	Mendota	Calanoid copepods	20000	2.1	2000	0.56687187840837
153	1981	Mendota	Cyclopoid copepods	202000	20.3	3000	0.571304923512645
153	1981	Mendota	D. mendotae	224000	22.5	1000	1.99258941789398
153	1981	Mendota	D. thomasi	13000	1.4	2000	-0.265399990057972
153	1981	Mendota	K. cochlearis	2533000	253.4	2000	1.24907656266865
153	1981	Mendota	L. siciloides	20000	2.1	2000	0.107090686040855
153	1981	Mendota	M. edax	13000	1.4	2000	0.0455148959885169
153	1981	Menona	C. sphaericus	441000	44.2	1000	1.29524471581131
153	1981	Menona	Calanoid copepods	114000	11.5	2000	1.16909747653875
153	1981	Menona	Cyclopoid copepods	420000	42.1	3000	0.883809737566862
153	1981	Menona	D. mendotae	95000	9.6	1000	1.45986307757906
153	1981	Menona	D. thomasi	0	0.1	2000	-1.15077800798373
153	1981	Menona	K. cochlearis	306000	30.7	2000	-0.0859471206952778
153	1981	Menona	L. siciloides	50000	5.1	2000	0.179677071948185
153	1981	Menona	M. edax	7000	0.8	2000	0.0304614625141383
153	1981	Waubesa	C. sphaericus	773000	77.4	1000	1.13199923506677
153	1981	Waubesa	Calanoid copepods	268000	26.9	2000	1.86897953305541
153	1981	Waubesa	Cyclopoid copepods	0	0.1	3000	-0.577109060749253
153	1981	Waubesa	D. mendotae	110000	11.1	1000	1.48268387508811
153	1981	Waubesa	D. thomasi	160000	16.1	2000	0.454229721693931
153	1981	Waubesa	K. cochlearis	447000	44.8	2000	0.174840704641122
153	1981	Waubesa	L. siciloides	0	0.1	2000	-1.89461217626976
153	1981	Waubesa	M. edax	19000	2	2000	1.23928980821326
153	1987	Mendota	C. sphaericus	0	0.1	1000	-0.541259091958881
153	1987	Mendota	Calanoid copepods	260000	26.1	2000	1.07633314993318
153	1987	Mendota	Cyclopoid copepods	202000	20.3	3000	0.113914968593721
153	1987	Mendota	D. mendotae	96000	9.7	1000	1.62865298345634
153	1987	Mendota	D. thomasi	55000	5.6	2000	0.129718957982509
153	1987	Mendota	K. cochlearis	29000	3	2000	-1.6735883796134
153	1987	Mendota	L. siciloides	88000	8.9	2000	0.0632114744598937
153	1987	Mendota	M. edax	0	0.1	2000	-1.01977263229431
154	1986	Mendota	C. sphaericus	0	0.1	1000	-0.3536705331487
154	1986	Mendota	Calanoid copepods	286000	28.7	2000	1.20956134345904
154	1986	Mendota	Cyclopoid copepods	985000	98.6	3000	1.58535842232098
154	1986	Mendota	D. mendotae	37000	3.8	1000	1.24757987196232
154	1986	Mendota	D. thomasi	3000	0.4	2000	-0.447119333544031
154	1986	Mendota	K. cochlearis	259000	26	2000	0.677154720652465
154	1986	Mendota	L. siciloides	75000	7.6	2000	0.0214112965761898
154	1986	Mendota	M. edax	3000	0.4	2000	-0.197213504440196
154	1986	Menona	C. sphaericus	31000	3.2	1000	-0.203377001591423
154	1986	Menona	Calanoid copepods	178000	17.9	2000	1.46668802545305
154	1986	Menona	Cyclopoid copepods	178000	17.9	3000	0.460097732083564
154	1986	Menona	D. mendotae	3000	0.4	1000	-0.286988538052304
154	1986	Menona	D. thomasi	22000	2.3	2000	0.246956283475933
154	1986	Menona	K. cochlearis	53000	5.4	2000	-0.408055045039391
154	1986	Menona	L. siciloides	31000	3.2	2000	-0.0483972555609381
154	1986	Menona	M. edax	3000	0.4	2000	-0.532153388456407
154	1991	Mendota	C. sphaericus	0	0.1	1000	-0.324893067406716
154	1991	Mendota	Calanoid copepods	532038	53.3038	2000	1.56051054353238
154	1991	Mendota	Cyclopoid copepods	37666	3.8666	3000	0.228528910013289
154	1991	Mendota	D. mendotae	0	0.1	1000	-0.462008534990756
[truncated: 3,849 more rows]
