# Supplementary material for: Hierarchical generalized additive models in ecology: an introduction with mgcv
Source: PeerJ. 2019 May 27;7:e6876. doi: 10.7717/peerj.6876 (PMC6542350; doi:10.7717/peerj.6876)
Supplement: Supplemental Information 1 [file peerj-07-6876-s001.zip › data/bird_move_global.csv]

latitude	week	global_function	n_indiv	obs_prob	global_scaled_function
5	0	2.18807204861853	100	0.2	11.5621942659234
5	4	1.52080542587245	100	0.2	10.8949276431773
5	8	-0.247178283846751	100	0.2	9.1269439334581
5	12	-3.27437669601083	100	0.2	6.09974552129402
5	16	-8.08602178232383	100	0.2	1.28810043498102
5	20	-16.6817742259581	100	0.2	-7.30765200865327
5	24	-27.9029114516976	100	0.2	-18.5287892343927
5	28	-32.6956717651144	100	0.2	-23.3215495478095
5	32	-32.3181223518263	100	0.2	-22.9440001345215
5	36	-27.6085403854331	100	0.2	-18.2344181681282
5	40	-19.7363421676099	100	0.2	-10.362219950305
5	44	-9.49218003914062	100	0.2	-0.118057821835775
5	48	-1.7933723604912	100	0.2	7.58074985681365
5	52	2.18807204861853	100	0.2	11.5621942659234
11.1111111111111	0	1.8807680323523	100	0.2	11.2548902496572
11.1111111111111	4	1.07542205627009	100	0.2	10.4495442735749
11.1111111111111	8	-0.162379633628734	100	0.2	9.21174258367612
11.1111111111111	12	-2.05999017357317	100	0.2	7.31413204373168
11.1111111111111	16	-5.20844764563038	100	0.2	4.16567457167447
11.1111111111111	20	-11.5931698483827	100	0.2	-2.21904763107783
11.1111111111111	24	-20.5631287988819	100	0.2	-11.1890065815771
11.1111111111111	28	-24.7740813055163	100	0.2	-15.3999590882115
11.1111111111111	32	-24.599994739373	100	0.2	-15.2258725220682
11.1111111111111	36	-20.7434115784948	100	0.2	-11.36928936119
11.1111111111111	40	-14.2610863823357	100	0.2	-4.88696416503081
11.1111111111111	44	-6.09544243052816	100	0.2	3.27867978677669
11.1111111111111	48	-0.49721949652364	100	0.2	8.87690272078121
11.1111111111111	52	1.8807680323523	100	0.2	11.2548902496572
17.2222222222222	0	0.536084043520916	100	0.2	9.91020626082577
17.2222222222222	4	-0.407341285897433	100	0.2	8.96678093140742
17.2222222222222	8	-1.11496095597587	100	0.2	8.25916126132898
17.2222222222222	12	-1.88298362370066	100	0.2	7.49113859360419
17.2222222222222	16	-3.36825348150209	100	0.2	6.00586873580276
17.2222222222222	20	-7.54194544337241	100	0.2	1.83217677393244
17.2222222222222	24	-14.2607261186314	100	0.2	-4.8866039013266
17.2222222222222	28	-17.8898708184834	100	0.2	-8.51574860117856
17.2222222222222	32	-17.9192470994849	100	0.2	-8.54512488218001
17.2222222222222	36	-14.9156627441217	100	0.2	-5.54154052681687
17.2222222222222	40	-9.82321056962661	100	0.2	-0.449088352321757
17.2222222222222	44	-3.73608479448086	100	0.2	5.63803742282399
17.2222222222222	48	-0.238446605121232	100	0.2	9.13567561218362
17.2222222222222	52	0.536084043520917	100	0.2	9.91020626082577
23.3333333333333	0	-1.84597991787563	100	0.2	7.52814229942922
23.3333333333333	4	-2.92748460063011	100	0.2	6.44663761667474
23.3333333333333	8	-3.10492225088817	100	0.2	6.26919996641668
23.3333333333333	12	-2.74335704639331	100	0.2	6.63076517091154
23.3333333333333	16	-2.56543928993895	100	0.2	6.8086829273659
23.3333333333333	20	-4.52810101092729	100	0.2	4.84602120637756
23.3333333333333	24	-8.99570341094612	100	0.2	0.378418806358734
23.3333333333333	28	-12.0430403040157	100	0.2	-2.66891808671081
23.3333333333333	32	-12.2758794321619	100	0.2	-2.90175721485702
23.3333333333333	36	-10.1252938823138	100	0.2	-0.751171665008929
23.3333333333333	40	-6.42271472948271	100	0.2	2.95140748782214
23.3333333333333	44	-2.41410713099872	100	0.2	6.96001508630613
23.3333333333333	48	-1.01705368628398	100	0.2	8.35706853102087
23.3333333333333	52	-1.84597991787563	100	0.2	7.52814229942922
29.4444444444444	0	-5.26542385183733	100	0.2	4.10869836546752
29.4444444444444	4	-6.48500788792794	100	0.2	2.88911432937691
29.4444444444444	8	-6.13226351836563	100	0.2	3.24185869893922
29.4444444444444	12	-4.64111044165112	100	0.2	4.73301177565373
29.4444444444444	16	-2.80000507094097	100	0.2	6.57411714636388
29.4444444444444	20	-2.55163655104732	100	0.2	6.82248566625753
29.4444444444444	24	-4.76806067582594	100	0.2	4.60606154147891
29.4444444444444	28	-7.23358976211307	100	0.2	2.14053245519178
29.4444444444444	32	-7.66989173740403	100	0.2	1.70423047990082
29.4444444444444	36	-6.37230499307099	100	0.2	3.00181722423386
29.4444444444444	40	-4.05959886190397	100	0.2	5.31452335540088
29.4444444444444	44	-2.12950944008173	100	0.2	7.24461277722312
29.4444444444444	48	-2.83304074001189	100	0.2	6.54108147729296
29.4444444444444	52	-5.26542385183733	100	0.2	4.10869836546752
35.5555555555556	0	-9.72224775836419	100	0.2	-0.348125541059344
35.5555555555556	4	-11.0799111477909	100	0.2	-1.70578893048609
35.5555555555556	8	-10.1969847584082	100	0.2	-0.822862541103394
35.5555555555556	12	-7.57624380947408	100	0.2	1.79787840783077
35.5555555555556	16	-4.07195082450815	100	0.2	5.3021713927967
35.5555555555556	20	-1.61255206373252	100	0.2	7.76157015357233
35.5555555555556	24	-1.57779791327092	100	0.2	7.79632430403393
35.5555555555556	28	-3.46151919277563	100	0.2	5.91260302452922
35.5555555555556	32	-4.10128401521136	100	0.2	5.27283820209349
35.5555555555556	36	-3.65669607639337	100	0.2	5.71742614091148
35.5555555555556	40	-2.73386296689039	100	0.2	6.64025925041446
35.5555555555556	44	-2.88229172172991	100	0.2	6.49183049557494
35.5555555555556	48	-5.68640776630496	100	0.2	3.68771445099989
35.5555555555556	52	-9.72224775836419	100	0.2	-0.348125541059341
41.6666666666667	0	-15.2164516374562	100	0.2	-5.84232942015136
41.6666666666667	4	-16.7121943802191	100	0.2	-7.33807216291424
41.6666666666667	8	-15.299085971016	100	0.2	-5.92496375371116
41.6666666666667	12	-11.5487571498622	100	0.2	-2.17463493255736
41.6666666666667	16	-6.38127655064049	100	0.2	2.99284566666436
41.6666666666667	20	-1.71084754898287	100	0.2	7.66327466832198
41.6666666666667	24	0.575084876718936	100	0.2	9.94920709402379
41.6666666666667	28	-0.726828596003352	100	0.2	8.6472936213015
41.6666666666667	32	-1.57005626558384	100	0.2	7.80406595172101
41.6666666666667	36	-1.9784671322809	100	0.2	7.39565508502395
41.6666666666667	40	-2.44550704444197	100	0.2	6.92861517286288
41.6666666666667	44	-4.67245397594323	100	0.2	4.70166824136162
41.6666666666667	48	-9.57715476516318	100	0.2	-0.203032547858331
41.6666666666667	52	-15.2164516374562	100	0.2	-5.84232942015135
47.7777777777778	0	-21.7480354891134	100	0.2	-12.3739132718085
47.7777777777778	4	-23.3818575852124	100	0.2	-14.0077353679075
47.7777777777778	8	-21.4385671561889	100	0.2	-12.0644449388841
47.7777777777778	12	-16.5586504628155	100	0.2	-7.18452824551063
47.7777777777778	16	-9.72798224933798	100	0.2	-0.353860032033133
47.7777777777778	20	-2.84652300679838	100	0.2	6.52759921050647
47.7777777777778	24	1.69058769414364	100	0.2	11.0647099114485
47.7777777777778	28	0.970482028203768	100	0.2	10.3446042455086
47.7777777777778	32	-0.0762084885214796	100	0.2	9.29791372878337
47.7777777777778	36	-1.33761816073359	100	0.2	8.03650405657126
47.7777777777778	40	-3.1945310945587	100	0.2	6.17959112274615
47.7777777777778	44	-7.49999620272172	100	0.2	1.87412601458313
47.7777777777778	48	-14.5052817365866	100	0.2	-5.13115951928171
47.7777777777778	52	-21.7480354891134	100	0.2	-12.3739132718085
53.8888888888889	0	-29.3169993133357	100	0.2	-19.9428770960309
53.8888888888889	4	-31.0889007627709	100	0.2	-21.714778545466
53.8888888888889	8	-28.615428313927	100	0.2	-19.2413060966222
53.8888888888889	12	-22.6059237483339	100	0.2	-13.2318015310291
53.8888888888889	16	-14.1120679206006	100	0.2	-4.73794570329578
53.8888888888889	20	-5.01957843717904	100	0.2	4.35454378012581
53.8888888888889	24	1.76871053900318	100	0.2	11.142832756308
53.8888888888889	28	1.63041267984573	100	0.2	11.0045348971506
53.8888888888889	32	0.380259315975724	100	0.2	9.75438153328057
53.8888888888889	36	-1.73414916175143	100	0.2	7.63997305555342
53.8888888888889	40	-4.98093511724059	100	0.2	4.39318710006426
53.8888888888889	44	-11.3649184020654	100	0.2	-1.99079618476052
53.8888888888889	48	-20.4707886805751	100	0.2	-11.0966664632703
53.8888888888889	52	-29.3169993133357	100	0.2	-19.9428770960309
60	0	-37.9233431101232	100	0.2	-28.5492208928184
60	4	-39.8333239128945	100	0.2	-30.4592016955896
60	8	-36.8296694442303	100	0.2	-27.4555472269254
60	12	-29.6905770064175	100	0.2	-20.3164547891127
60	16	-19.5335335644284	100	0.2	-10.1594113471236
60	20	-8.23001384012487	100	0.2	1.14410837717998
60	24	0.809453411297568	100	0.2	10.1835756286024
60	28	1.25296335892254	100	0.2	10.6270855762274
60	32	-0.200652852092231	100	0.2	9.17346936521262
60	36	-3.16806013533444	100	0.2	6.20606208197041
60	40	-7.80471911248764	100	0.2	1.56940310481721
60	44	-16.2672205739742	100	0.2	-6.89309835666932
60	48	-27.4736755971288	100	0.2	-18.099553379824
60	52	-37.9233431101232	100	0.2	-28.5492208928184
