# Supplementary material for: Hierarchical generalized additive models in ecology: an introduction with mgcv
Source: PeerJ. 2019 May 27;7:e6876. doi: 10.7717/peerj.6876 (PMC6542350; doi:10.7717/peerj.6876)
Supplement: Supplemental Information 1 [file peerj-07-6876-s001.zip › mixed-effect-gams.Rproj]

Version: 1.0

RestoreWorkspace: Default
SaveWorkspace: Default
AlwaysSaveHistory: Default

EnableCodeIndexing: Yes
UseSpacesForTab: Yes
NumSpacesForTab: 2
Encoding: UTF-8

RnwWeave: Sweave
LaTeX: pdfLaTeX

BuildType: Makefile
